# Supplementary material for: The Mutual Influences between Depressed Macaca fascicularis Mothers and Their Infants
Source: PLoS One. 2014 Mar 5;9(3):e89931. doi: 10.1371/journal.pone.0089931 (PMC3943858; doi:10.1371/journal.pone.0089931)
Supplement: File S3 — Raw data. (XLSX) [file pone.0089931.s003.xlsx]

## Sheet: Sheet1
Observations	Feeding while hanging	Feeding while sitting	Drinking	Chewing	Licking the food residue	Eating the catched from the body	Picking the food	Feeding while sitting on aboard	Embracing	Licking the genital	Button present	Mounting	Copulating	Sitting rest	Sitting rest but facing the wall	Perching on aboard	Lying rest	Haning on widow or door	Haning on the iron chain	Haning on the skylight	sitting and sleeping	Hanging on the windport	Nursing the baby	Holding the baby	Mutual grooming	Being groomed	Driving	Fighting	Threaten	Biting	Being invaded	Position shift	Alert jump	Watching the company	Involuntary call	Lips smacking	lga	Walking on aboard	Walking	Climbing	Walking on the chain	Hanging walk on the skylight	Standing	Quiver	Playing	Licking hair	Scratching by hind leg	Scratching by foreleg	Yawn
Observation1058	0	0	0	0	0	0	0	0	200.67	0	23.13	0	4.02	1722.45	0	0	0	0	0	0	0	0	0	0	311.44	16.24	0	0	9.17	0	0	0	0	1284.18	0	0	0	0	37.44	0	0	0	12.72	0	0	0	3.69	185.89	0
Observation1059	0	0	0	0	0	0	0	0	0	0	0	0	0	873.63	0	0	0	0	0	0	0	0	0	0	0	63.32	0	0	0	0	0	0	0	680.41	0	0	0	0	29.51	0	0	0	5.43	0	0	0	0	2.78	0
Observation1060	0	0	0	0	0	0	0	0	0	0	0	0	0	664.79	0	122.5	0	26.11	0	0	0	0	0	0	0	0	0	0	0	0	0	0	0	796.01	0	0	0	10.06	62.13	9.2	0	0	0	0	0	0	0	11.3	0
Observation1061	0	75.38	0	182.61	2.11	0	8.41	0	312.61	0	0	0	0	1561.38	0	0	0	0	0	0	0	0	0	0	0	11.01	1.1	0	2.25	0	1.87	0	0	1308.24	0	0	0	0	132.16	0	0	0	8.95	0	0	0	2.66	20.33	0
Observation1062	0	0	0	0	0	0	0	0	1694.08	0	8.1	0	0	1746.98	0	0	0	0	0	0	0	0	0	0	0	32.19	0	0	7.57	0	0	0	0	1562.35	0	0	0	0	43.13	0	0	0	0	0	0	0	0	1.88	0
Observation1063	0	0	0	0	0	0	0	0	735.85	0	0	0	0	1323.81	0	358.27	0	0	0	0	0	0	0	0	0	0	0	0	2.7	0	0	0	0	1344.97	0	0	0	2.01	95.17	7.17	0	0	0	0	0	0	10.63	144.57	0
Observation1064	0	122.25	0	43.29	0	0	0.84	0	1001.42	0	0	0	0	1388.65	0	135.5	0	0	0	0	0	0	0	0	12.14	0	0	0	0	0	0	0	0	1582.3	0	10.52	0	16.94	84.56	10.7	0	27.6	0	0	0	0	5.07	2.54	0
Observation10650J	0	0	0	486.86	0	0	17.3	0	67.72	0	0	0	0	1378.13	13.54	283.39	0	0	0	0	0	0	0	0	82.08	0	0	0	0	0	0	0	0	1500.93	0	0	0	0	92.7	3.04	0	0	0	0	9.25	0	1.81	46.96	0
Observation1230	0	0	0	0	0	0	0	0	53.48	0	32.07	0	0	975	0	346.66	128.73	0	0	0	0	0	0	0	121.41	405.57	0	0	0	0	0.95	0	0	1055.11	0	0	0	9.22	94.89	6.83	0	0	0	0	0	0	4.49	19.39	0
Observation1231	0	0	0	0	0	0	0	0	0	0	0	0	0	268.61	0	0	0	0	0	0	0	0	0	0	0	0	0	0	0	0	0	0	0	143.13	0	0	0	0	0	0	0	0	0	0	0	0	0	89.43	0
Observation1232	0	0	3.19	0	0	0	0	0	45.08	0	18.73	0	0	1619.37	0	0	0	0	0	0	0	0	0	0	533.42	37.84	0	0	0	0	0	0	0	899.36	2.63	6.01	0	0	137.86	3.88	0	0	0	0	0	0	2.52	109.38	0
Observation12330J	0	0	0	0	0	0	0	0	530.39	0	0	0	0	708.42	0	1045.83	0	0	0	0	0	0	0	0	0	19.63	0	0	0	0	0	0	0	1714.55	0	1.61	0	11.87	11.74	1.86	0	0	4.98	0	0	0	0	54.34	0
Observation12340J	0	0	0	0	0	0	0	0	218.86	0	0	0	0	1249.65	0	228.79	0	71.28	0	0	0	0	0	0	0	106.29	0	0	0	0	0	0	0	1484.33	0	3.03	0	2.9	163.96	21.97	0	0	24.9	0	0	0	1.57	53.37	0
Observation12350J	0	0	0	0	0	0	0	0	1295.11	0	0	0	0	1657.94	0	0	0	0	0	0	0	0	0	7.79	3.45	110.24	0	0	0	0	0	0	0	1561.43	0	0	0	0	104.89	0	0	0	16.51	0	0	0	3.55	14.18	0
Observation12360J	0	0	0	0	0	0	0	0	265.62	0	0	0	0	911.93	0	705.57	0	34.33	0	0	0	0	0	5	56.66	0	0	0	0	0	1.06	0	0	1315.66	0	5.14	0	6.98	87.1	13.05	0	0	9.11	0	12.98	0	3.69	42.64	0
Observation12370J	0	5.44	0	435.31	0	0	23.14	0	422.03	0	0	0	0	546.1	0	365.82	0	0	0	0	0	0	0	0	0	0	0	0	0	0	0	0	0	905.75	0	0	0	24.9	45.47	2.03	0	0	1.95	0	0	0	0	5.24	0
Observation12380J	0	0	0	0	0	0	6.01	0	0	0	0	0	0	686.7	0	0	0	0	0	0	0	0	0	0	0	0	0	0	0	0	0	0	0	683.45	0	0	0	0	69.98	0	0	0	2.04	0	0	0	1.29	12.15	0
Observation17100J	0	0	0	0	0		0	0	0	0	0	0	0	254.95	0	150.1	0	0	0	0	0	0	0	0	0	0	0	0	0	0	0	0	0	394.96		0		10.68	52.09	1.96	0	0	3.29	0	0	0	0	11.06	0
Observation17110J	0	0	0	0	0		0	0	0	0	0	0	4.17	1107.46	0	0	0	0	0	0	0	0	0	0	623.81	40.89	0	0	0	0	0	0	0	476.26		0		0	19.31	0	0	0	6.63	0	0	0	0	0	0
Observation17120J	0	0	0	0	0		0	0	0	0	0	0	0	184.89	0	0	0	0	0	0	0	0	0	0	0	23.09	0	0	0	0	0	0	0	184.86		0		0	0	0	0	0	0	0	0	0	0	0	0
Observation17130J	0	0	3	0	0		0	0	0	0	0	0	4.97	982.19	0	252.55	91.53	0	0	0	0	0	0	0	161.91	0	0	0	0	0	0	0	0	1278.41		0		38.86	121.25	18.03	0	0	29.69	0	0	0	1.28	72.8	0
Observation17140J	0	36.77	0	20.85	0		3.25	0	0	0	0	0	0	135.39	0	946.31	0	0	0	0	0	0	0	0	0	0	0	0	0	0	0	0	0	1657.46		0		22.87	49.04	3.07	0	0	3.49	0	0	0	3	50.21	0
Observation17150J	0	0	0	0	0		0	0	0	0	0	0	0	707.17	0	878.9	0	0	0	0	0	0	0	0	0	93.98	0	0	0	0	0	0	0	1418.55		0		17.8	162	5.45	0	0	3.06	0	0	0	5.27	154.74	0
Observation17160J	0	0	0	0	0		0	0	0	0	0	0	0	474.65	0	781.36	0	322.9	0	0	0	0	0	0	0	0	0	0	0	0	0	0	0	1606.29		0		23.23	101.03	15.84	0	0	6.9	0	21.34	0	0	6.37	0
Observation17170J	0	0	0	0	0		0	0	0	0	0	0	0	694.05	0	654.78	0	0	0	0	0	0	0	0	0	0	0	0	0	0	0	0	0	1330.27		0		6.68	208.35	6.92	0	0	32.97	0	0	0	1.51	37.63	0
Observation17180J	0	39.04	0	0	0		2.08	0	0	0	0	0	0	2.32	0	30.95	0	0	0	0	0	0	0	0	0	0	0	0	0	0	0	0	0	71.42		0		1.89	17.17	3.45	0	0	0	0	0	0	0	0	0
Observation1719	0	0	0	152.74	0		1.49	0	0	0	0	0	0	195.79	0	0	0	0	0	0	0	0	0	0	0	0	0	0	0	0	0	0	0	346.67		0		3.54	75.83	2.14	0	0	0	0	0	0	0	0	0
Observation1720	0	0	24.46	2.32	0		6.88	0	0	0	0	0	0	692.4	0	521.9	0	0	0	0	0	0	0	0	2.77	0	0	0	0	0	0	0	0	1143.91		0		14.88	151.17	7.82	0	0	15.15	0	7.59	0	0	40.74	0
Observation11030J	0	17.72	0	258.35	0	0	0.81	0	1112.1	0	0	0	0	1127.78	0	0	0	603.6	0	0	0	0	0	0	0	20.96	0	0	0	0	0	0	0	1744.16	0	0	0	0	20.29	18.75	0	0	0	0	0	0	0	0.66	0
Observation11050J	0	0	0	35.11	0	0	301.41	0	572.3	0	0	0	0	1237.54	0	0	0	417.56	0	0	0	0	0	0	0	0	0	0	0	0	0	0	0	1640.7	0	0	4.22	0	61.39	27.29	0	0	0	0	0	0	13.2	0.5	0
Observation11070J	0	0	0	0	0	0	0	0	1206.62	0	0	0	0	1703.73	0	0	0	0	0	0	0	0	0	0	27.76	555.4	0	0	0	0	0	0	0	1649.06	0	5.65	0	0	0.68	0	0	0	94.6	0	0	0	0	39.64	0
Observation1109	0	0	0	0	0	0	0	0	1710.73	0	0	0	0	1771.36	0	0	0	12.73	0	0	0	0	0	0	0	336.44	0	0	0	0	0	0	0	1767.12	0	0	0	0	19.69	1.86	0	0	0	0	0	0	0	0	0
Observation1112	0	0	0	0	0	0	0	0	1665.51	0	0	0	0	1796.55	0	0	0	0	0	0	0	0	0	0	0	0	0	0	0	0	0	0	0	1788.92	0	0	0	0	10.16	0	0	0	0	0	0	0	4.1	7.8	0
Observation1115	0	0	0	18.23	0	0	6.52	0	1622.38	0	0	0	0	1694.38	0	0	0	22.76	0	0	0	0	0	0	0	54.22	0	0	0	0	0	0	0	1204.33	0	0	0	0	39.31	12.24	0	0	0	0	0	0	0	1.52	0
Observation11180J	0	42.04	0	1195.42	0	0	21.24	0	0	0	0	0	0	48.44	0	0	0	1618.29	0	0	0	0	0	0	0	0	0	0	0	0	0	0	0	1701.58	0	0	0	0	13.25	39.44	0	0	16.24	0	0	0	0	4.87	0
Observation1253	0	0	0	0	0	0	0	0	1875.76	0	0	0	0	1909.3	0	0	0	0	0	0	0	0	0	0	0	0	0	0	0	0	0	0	0	1903.48	0	0	0	0	6.35	0	0	0	0	0	0	0	0	1.76	0
Observation1255	0	9.49	0	990.16	0	0	27.76	0	514.42	0	0	0	0	593.17	0	0	0	1174.01	0	0	0	0	0	0	0	0	0	0	0	0	0	0	0	1729.43	0	0	0	0	11	28.83	0	0	0	0	0	0	2.5	2.15	0
Observation1257	0	0	3.04	3.83	0	0	0	0	678.03	0	0	0	0	1795.74	0	0	0	20.01	0	0	0	0	0	0	0	936.2	0	0	0	0	0	0	0	1781.04	0	0	0	0	36.64	12.44	0	0	0	0	0	0	4.83	41.83	0
Observation12590J	0	0	0	0	0	0	0	0	593.81	0	0	0	0	712.9	0	0	0	0	0	0	0	0	0	0	0	0	0	0	0	0	0	0	0	711.44	0	0	0	0	3.42	0	0	0	0	0	0	0	0	1.56	0
Observation12600J	0	0	0	0	0	0	0	0	301.94	0	0	0	0	1052.99	0	0	0	0	0	0	0	0	0	0	0	19.69	0	0	0	0	0	0	0	1051.57	0	0	0	0	20.15	0	0	0	0	0	0	0	0	0	0
Observation12630J	0	0	0	0	0	0	0	0	701.6	0	0	0	0	1784.86	0	0	0	0	0	0	0	0	0	0	0	0	0	0	0	0	0	0	0	1783.36	0	0	0	0	17.63	0	0	0	0	0	0	0	0	0	0
Observation12650J	0	0	0	0	0	0	0	0	1142.99	0	0	0	0	1669.87	0	0	0	0	0	0	0	0	0	0	0	0	0	0	0	0	0	0	0	1659.79	0	0	0	0	83.24	0	0	0	0.96	0	0	0	1.41	0	0
Observation1267	0	0	0	862.85	0	0	9.4	0	127.35	0	0	0	0	356.23	0	0	0	1378.68	0	0	0	0	0	0	0	0	0	0	0	0	0	0	0	1690.14	0	0	0	0	37.84	32.14	0	0	0	0	0	0	3.25	3.72	0
Observation1306	0	0	0	0	0	0	0	0	1647.98	0	0	0	0	1793.99	0	0	0	0	0	0	0	0	0	0	0	0	0	0	0	0	0	0	0	1793.03	0	0	0	0	13.12	0	0	0	0	0	0	0	0	3.66	0
Observation1307	0	0	0	801.03	0	0	39.45	0	552.71	0	0	0	0	615.97	0	0	0	1182.69	0	0	0	0	0	0	0	0	0	0	0	0	0	0	0	1795.1	0	0	0	0	4.67	4.54	0	0	0	0	0	0	0	1.14	0
Observation1308	0	0	0	0	0	0	0	0	749.24	0	0	0	0	830.54	0	0	0	956.88	0	0	0	0	0	0	0	0	0	0	0	0	0	0	0	1784.89	0	0	0	0	11.46	5.94	0	0	0	0	0	0	0	13.61	0
Observation1309	0	0	0	0	0	0	0	0	1365.89	0	0	0	0	1530.84	0	0	0	184.09	0	0	0	0	0	0	0	37.68	0	0	0	0	0	0	0	1705	0	0	0	0	76.21	6.6	0	0	0	0	0	0	0	9.28	0
Observation13100J	0	0	0	0	0	0	0	0	1651.53	0	0	0	0	1791.32	0	0	0	0	0	0	0	0	0	0	0	0	0	0	0	0	0	0	0	1790.74	0	0	0	0	5.84	0	0	0	0	0	0	0	0	1.25	0
Observation13110J	112.05	7.51	0	513.19	0	0	6.83	0	1075.6	0	0	0	0	1168.8	0	0	0	485.01	0	0	0	0	0	0	0	14.74	0	0	0	0	0	0	0	1763.02	0	0	0	0	9.52	11.73	0	0	0	0	0	0	0	2.34	0
Observation13120J	0	0	0	472.89	0	0	0	0	0	0	0	0	0	0	0	0	0	1753.36	0	0	0	0	0	0	0	0	0	0	0	0	0	0	0	1748.37	0	0	0	0	0	33.08	0	0	0	0	0	0	0	6.95	0
Observation1766	0	0	0	0	0	0	0	0	527.29	0	0	0	0	686.45	0	0	0	145.39	0	0	0	0	0	0	0	106.56	0	0	0	0	0	0	0	823.81	0	0	0	0	30.98	10.35	0	0	0	0	0	0	0	2.62	0
Observation1767	0	5.32	0	519.76	0	0	3.93	163.12	159.71	0	0	0	0	319.17	0	0	0	392.16	0	0	0	0	0	0	0	0	0	0	0	0	0	0	0	871.88	0	0	0	0	22.64	22.11	0	0	0	0	0	0	0	1.94	0
Observation17700J	0	22.95	0	480.57	0	0	311.54	0	58.85	0	0	0	0	729.26	0	0	0	906.48	0	0	0	0	0	0	0	0	0	0	0	0	0	0	0	1650.91	0	0	0	0	45.65	63.4	0	0	0	0	0	0	0	11.31	0
Observation17730J	0	0	0	120.4	0	0	41.86	0	1105.43	0	0	0	0	1731.53	0	0	0	0	0	0	0	0	0	0	0	0	0	0	0	0	0	0	0	1728.73	0	0	0	0	32.28	23.77	0	0	0	0	0	0	3.9	5.99	0
Observation17760J	0	0	0	0	0	0	0	0	1554.31	0	0	0	0	1781.64	0	0	0	0	0	0	0	0	0	0	0	22.87	0	0	0	0	0	0	0	1779.45	0	0	0	0	16.11	0	0	0	0	0	0	0	0	0.8	0
Observation1778	0	0	0	0	0	0	0	0	1601.4	0	0	0	0	1687.17	0	0	0	91.65	0	0	0	0	0	0	0	84.39	0	0	0	0	0	0	0	1769.62	0	0	0	0	17.06	6.1	0	0	0	0	0	0	0	3.25	0
Observation1780	0	0	0	0	0	0	0	0	537.55	0	0	0	0	703.3	0	0	0	978.17	0	0	0	0	0	0	0	119.96	0	0	0	0	0	0	0	1645.5	0	0	0	0	59.1	37.16	0	0	0	0	0	0	6.91	15.57	0
Observation1782	0	0	0	0	0	0	24.36	0	43.92	0	0	0	0	163.67	0	0	0	288.23	0	0	0	0	0	0	0	0	0	0	0	0	0	0	0	436.47	0	0	0	0	49.94	8.74	0	0	0	0	0	0	0	0	0
Observation1783	0	17.8	0	280.48	0	0	2.79	75.38	0	0	0	0	0	0	0	0	0	1242.15	0	0	0	0	0	0	0	0	0	0	0	0	0	0	0	1332.62	0	0	0	0	1.77	3.27	0	0	0	0	0	0	4.39	3.16	0
Observation19000J	0	46.87	0	298.19	0	0	9.22	0	1213.51	0	0	0	0	1405.77	0	0	0	307.02	0	0	0	0	0	0	0	0	0	0	0	0	0	0	0	1756.88	0	0	0	0	24.07	21.2	0	0	0	0	0	0	0.75	0	0
Observation19020J	0	0	0	695.48	0	0	191.27	0	499.38	0	0	0	0	1062.04	0	0	0	635.21	0	0	0	0	0	0	0	0	0	0	0	0	0	0	0	1680.27	0	0	0	0	44.93	39.61	0	0	0	0	0	0	0	14.28	0
Observation19040J	0	0	0	0	0	0	0	0	1719.97	0	0	0	0	1781.9	0	0	0	0	0	0	0	0	0	0	14.34	5.46	0	0	0	0	0	0	0	1764.55	0	0	0	0	15.54	0	0	0	0	0	0	0	4.16	3.17	0
Observation1906	0	0	0	0	0	0	0	0	1562.3	0	0	0	0	1760.39	0	0	0	0	0	0	0	0	0	0	0	0	0	0	0	0	0	0	0	1746.04	0	0	0	0	50.15	0	0	0	0	0	0	0	0	4.49	0
Observation1908	0	0	0	0	0	0	0	0	1764.57	0	0	0	0	1815.99	0	0	0	0	0	0	0	0	0	0	0	124.27	0	0	0	0	0	0	0	1813.51	0	0	0	0	10.51	0	0	0	0	0	0	0	0	3.72	0
Observation1910	291.45	2.55	0	131.47	0	0	3.76	0	1300.48	0	0	0	0	1312.65	0	0	0	142.99	0	0	0	0	0	0	0	0	0	0	0	0	0	0	0	1732.73	0	0	0	0	23.8	27.17	0	0	0	0	0	0	0	3.8	0
Observation19120J	0	0	0	0	0	0	0	0	0	0	0	0	0	0	0	0	0	1796.44	0	0	0	0	0	0	0	0	0	0	0	0	0	0	0	1796.28	0	0	0	0	0	3.3	0	0	0	0	0	0	1.69	8.34	0
Observation19590J	0	0	100.78	0	0	0	0	0	1288.67	0	0	0	0	1742.97	0	0	0	0	0	0	0	0	0	0	0	145.59	0	0	0	0	0	0	0	1637.02	0	0	0	0	46.03	0	0	0	0	0	0	0	3.23	1.6	0
Observation1960	7.95	97.22	0	718.78	0	0	202.81	0	265.48	0	0	0	0	882.28	0	0	0	685.15	0	0	0	0	0	0	0	0	0	0	0	0	0	0	0	1597.64	0	0	0	0	66.67	24.96	0	0	0	0	0	0	0	5.08	0
Observation1961	0	0	0	107.19	0	0	9.07	0	741.09	0	0	0	0	811.23	0	0	0	0	0	0	0	0	0	0	4.05	0	0	0	0	0	0	0	0	782.68	0	0	0	0	32.58	0	0	0	0	0	0	0	0	7.27	0
Observation1962	0	0	0	0	0	0	0	0	854.32	0	0	0	0	931.77	0	0	0	0	0	0	0	0	0	0	15.43	42.07	0	0	0	0	0	0	0	913.26	0	0	0	0	31.17	0	0	0	0	0	0	0	3.14	8.26	0
Observation1963	0	0	0	0	0	0	0	0	1443.36	0	0	0	0	1612.37	0	0	0	165.46	0	0	0	0	0	0	0	66.63	0	0	0	0	0	0	0	1779.91	0	0	0	0	14.41	7.66	0	0	0	0	0	0	6.79	25.4	0
Observation1964	0	0	0	0	0	0	0	0	1385.48	0	0	0	0	1691.83	0	0	0	64.7	0	0	0	0	0	0	0	0	0	0	0	0	0	0	0	1745.37	0	0	0	0	20.93	13.26	0	0	0	0	0	0	1.17	2.5	0
Observation1965	50.5	0	0	424.56	0	0	17.72	0	0	0	0	0	0	37.66	0	0	0	1636.8	0	0	0	0	0	0	0	0	0	0	0	0	0	0	0	1699.59	0	0	0	0	25.63	36.26	0	0	0	0	0	0	1.68	3.84	0
Observation1966	0	0	0	177.65	0	0	13.07	0	1235.47	0	0	0	0	1392.69	0	0	0	397.24	0	0	0	0	0	0	0	0	0	0	0	0	0	0	0	1787.76	0	0	0	0	8.37	3.71	0	0	0	0	0	0	0	0	0
Observation0841	0	13.22	0	89.63	0	0	11.06	0	847.51	0	0	0	0	1473.31	0	0	0	185.34	0	0	0	0	0	0	0	0	0	0	0	0	0	0	0	1280.54	0	1.7	0	0	76.84	31.9	0	0	0	0	0	0	0	98.78	0
Observation08420J	0	1.42	0	15.39	0	0	15.8	0	0	0	0	0	0	1319.08	0	0	0	395.15	0	0	0	0	0	0	0	0	0	0	0	0	0	0	0	1400.86	0	14.78	0	0	18.77	35.09	0	0	1.22	0	0	0	11.51	307.83	0
Observation08430J	0	0	0	19.38	0	0	149.46	0	903.36	0	0	0	0	1619.19	0	0	0	79.44	0	0	0	0	0	0	271.47	0	0	0	0	0	0	0	0	863.09	0	0	2	0	46.78	17.65	0	0	4.17	0	0	0	3.97	70.1	0
Observation08440J	0	0	0	0	0	0	0	0	1432.27	0	0	0	0	1762.92	0	0	0	0	0	0	0	0	0	0	136.29	7.13	0	0	0	0	0	0	0	1509.39	0	0	0	0	34.8	0	0	0	0	0	0	0	16.33	64.9	0
Observation08450J	0	0	0	0	0	0	0	0	1159.07	0	2.64	0	0	1700.81	0	0	0	0	0	0	0	0	0	0	0	260.11	0	0	0	0	0	0	0	1027.89	0	0	0	0	21.43	0	0	0	63.4	0	0	0	6.55	286.69	0
Observation08460J	38.28	27.18	0	396.78	0	0	1.12	0	1245.02	0	0	0	0	1295.96	0	0	0	401.76	0	0	0	0	0	0	0	0	0	0	0	0	0	0	0	1756.32	0	0	0	0	14.24	4.29	0	0	0	0	0	0	0.94	7.05	0
Observation08470J	0	0	0	84.47	0	0	176.67	0	0	0	0	0	0	792.28	0	0	0	939.24	0	0	0	0	0	0	0	0	0	0	0	0	0	0	0	1688.5	0	0	0	0	25.69	21.73	0	0	1.3	0	0	0	0	27.53	0
Observation1152	0	0	0	27.32	0	0	756.05	0	0	0	0	0	0	1697.57	0	0	0	40.18	0	0	0	0	0	0	0	0	0	0	0	0	0.87	0	0	1001.51	0	35.75	0	0	38.81	23.12	0	0	0	0	0	0	2.01	30.02	0
Observation1153	0	0	0	7.21	0	0	125.12	0	555.18	0	0	0	0	1337.42	0	0	0	0	0	0	0	0	0	0	0	94.85	0	0	0	0	0	0	0	1082.39	0	0	0	0	26.88	0	0	0	0	0	0	0	0	91.39	0
Observation1154	0	0	0	0	0	0	0	0	0	0	0	0	0	361.91	0	0	0	45.26	0	0	0	0	0	0	0	0	0	0	0	0	0	0	0	369.23	0	0	0	0	51.98	6.73	0	0	0	0	0	0	0	0	0
Observation1155	0	0	0	111.72	0	0	3.75	0	461.74	0	0	0	0	847.23	0	0	0	838.31	0	0	0	0	0	0	0	0	0	0	0	0	0	0	0	1188.56	0	12.71	0	0	17.2	83.83	0	0	0	0	2.58	0	2.67	18.86	0
Observation1156	0	0	0	0	0	0	0	0	625.5	0	0	0	0	1444.83	0	0	0	323.42	0	0	0	0	0	0	0	0	0	0	0	0	2.91	0	0	1236.04	0	20.34	0	0	23.52	34	0	0	0	0	0	0	23.59	99.41	0
Observation1157	0	0	0	0	0	0	0	0	691.84	0	0	0	0	1756.77	0	0	0	0	0	0	0	0	0	0	0	376.33	0	0	0	0	0	0	0	1433	0	0	0	0	38.22	0	0	0	0	0	0	0	7.69	27.56	0
Observation1158	0	48.06	0	496.14	0	0	0.83	0	316.15	0	0	0	0	517.36	0	0	0	1144.24	0	0	0	0	0	0	163.89	0	0	0	0	0	0	0	0	1505.81	0	6.79	0	0	15.46	67.13	0	0	0	0	0	0	2.64	0	0
Observation11590J	0	2.25	0	52.76	0	0	84.49	0	95.66	0	0	0	0	1574.8	0	0	0	183.76	0	0	0	0	0	0	0	0	0	0	0	0	0	0	0	1667.65	0	0	0	0	14.25	10.02	0	0	0	0	0	0	4.14	12.75	0
Observation1482	0	0	0	0	0	0	0	0	0	0	0	0	0	518.9	0	0	0	473.36	0	0	0	0	0	0	0	0	0	0	0	0	0	0	0	925.09		0	0	0	8.05	3.71	0	0	0	0	0	0	0	210.77	0
Observation1483	0	0	0	0	0	0	0	0	0	0	0	0	0	0	0	209.25	0	0	0	0	0	0	0	0	0	0	0	0	0	0	0	0	0	208.57		0	0	0	0	0	0	0	0	0	0	0	0	43.18	0
Observation1623	0	0	0	0	0	0	0	0	990.1	0	23.14	0	0	0	0	1781.06	0	0	0	0	0	0	0	0	149.68	152.02	0	0	0	0	0	0	0	1410.02		0	0	1.93	0	0	0	0	0	0	0	0	12.19	39.74	0
Observation1624	0	0	0	0	0	0	29.27	0	903.91	0	0	0	0	837.35	0	859	0	0	0	0	0	0	0	0	420.34	34.55	0	0	0	0	0	0	0	1178.36		14.66	0	0	70.84	13.89	0	0	0	0	0	0	2.18	15.1	0
Observation1625	0	120.46	6.16	221.43	0	0	394.32	0	0	0	0	0	0	1176.35	0	307.94	0	35.95	0	0	0	0	0	0	172.1	0	0	0	0	0	0	0	0	1219.01		0	0	0	117.89	19.37	0	3.38	0	0	0	0	18.62	80.83	0
Observation1626	0	60	0	169.09	0	0	282.42	0	145.71	0	3.95	0	0	1181.69	0	367.56	0	62.81	0	0	0	0	0	0	118.85	0	0	0	0	0	0	0	0	1329.13		0	0	2.59	82.81	9	0	4.8	0	0	0	0	10.74	54.12	0
Observation1627	0	0	0	0	0	0	0	0	528.09	0	0	0	0	0	0	1774.81	0	0	0	0	0	0	0	0	168.52	0	0	0	0	0	0	0	0	1530.59		0	0	14.25	0	5.68	0	6.47	0	0	0	0	9.74	193.25	0
Observation1628	0	0	0	0	0	0	0	0	1550.39	0	0	0	0	1805.43	0	0	0	0	0	0	0	0	0	0	410.54	0	0	0	0	0	0	0	0	829.37		0	0	0	12.46	0	0	0	0	0	0	0	1.32	11.5	0
Observation16290J	0	0	0	20	0	0	721.36	0	597.06	0	0	0	0	1725.16	0	0	0	0	0	0	0	0	0	0	0	0	0	0	0	0	0	0	0	1498.59		0	0	0	51.18	0	0	0	0	0	0	0	4.21	84.35	0
Observation16300J	0	0	0	0	0	0	0	0	1800.23	0	0	0	0	1800.57	0	0	0	0	0	0	0	0	0	0	0	1.02	0	0	0	0	0	0	0	273.41		3.24	0	0	0	0	0	0	0	0	0	0	0	0	0
Observation16310J	0	245.39	0	337.6	0	0	184.88	0	47.07	0	0	0	0	1327.13	0	0	0	90.59	0	0	0	0	0	0	0	0	0	0	0	0	0	0	0	1531.55		0	0	0	69.53	17.93	0	0	7.76	0	0	0	0	145.01	0
Observation16470J	0	0	0	0	0	0	0	0	649.87	0	0	0	0	163.57	0	1621.14	0	0	0	0	0	0	0	0	0	630.05	0	0	0	0	0	0	0	1400.17		0	0	0	0	0	0	0	15.7	0	0	0	0	280.14	0
Observation1648	0	0	0	0	0	0	72.68	0	378.05	0	5.03	0	0	1049.33	0	680.41	0	35.76	0	0	0	0	0	0	0	55.76	0	0	0	0	0	0	0	1585.51		0	0	0	25.04	3.3	0	0	0	0	0	0	10.06	435.13	0
Observation1664	0	0	0	0	0	0	0	0	0	0	0	0	0	457.84	0	977.09	0	0	0	0	0	0	0	0	0	0	0	0	0	0	0	0	0	1342.09		0	0	0	2.83	2.61	0	0	0	0	0	0	16.34	346.34	0
Observation1665	0	0	0	0	0	0	0	0	78.96	0	0	0	0	387.86	0	0	0	0	0	0	0	0	0	0	0	0	0	0	0	0	0	0	0	387.46		0	0	0	4.14	0	0	0	0	0	0	0	0	0	0
Observation1666	0	0	0	0	0	0	0	0	115	0	0	0	0	1752.37	0	0	0	0	0	0	0	0	0	0	635.92	711.39	0	0	0	0	0	0	0	1068.63		1.55	0	0	41.16	0	0	0	14.33	0	0	0	0	0	0
Observation1707	0	0	0	0	0	0	2.29	0	856.84	0	0	0	0	742.89	0	870.33	0	0	4.62	94.3	0	0	0	0	0	195.44	0	0	0	0	0	0	0	1355.37		0	0	0	17.03	2.28	0	63.78	0	0	0	0	14.49	37.84	0
Observation1708	0	0	0	0	0	0	0	0	1705.13	0	0	0	0	1705.55	0	0	0	0	0	0	0	0	0	0	0	0	0	0	0	0	0	0	0	334.39		10.95	0	0	0	0	0	0	0	0	0	0	0	63.71	0
Observation1818	0	0	0	0	0	0	0	0	1091.96	0	0	0	0	1762.84	0	0	0	0	0	0	0	0	0	0	0	251.54	0	0	0	0	0	0	0	945.8		2.91	0	0	51.59	0	0	0	0	0	0	0	10.01	79.64	0
Observation1819	0	0	7.1	0	0	0	0	0	370.19	0	0	0	0	1799.67	0	0	0	0	0	0	0	0	0	0	0	0	0	0	0	0	0	0	0	543.2		0	0	0	6.68	0	0	0	0	0	0	0	22.48	180.13	0
Observation1820	0	0	0	0	0	0	0	0	1520.43	0	0	0	0	1802.82	0	0	0	0	0	0	0	0	0	0	0	0	0	0	0	0	0	0	0	1681.63		0	0	0	6.94	0	0	0	0	0	0	0	0	0	0
Observation1821	0	0	0	0	0	0	0	0	1204.54	0	25.31	0	0	1728.89	0	0	0	0	0	0	0	0	0	0	0	38.05	0	0	0	0	0	0	0	1206.04		0	0	0	42.22	0	0	0	0	0	0	0	2.91	248.81	0
Observation1822	0	108.92	18.55	196.68	0	0	15.46	0	903.15	0	0	0	0	1522.16	0	0	0	18.83	0	0	0	0	0	0	14.55	0	0	0	0	0	0	0	0	1033.73		8.05	0	0	116.32	5.29	0	0	0	0	0	0	11.83	39.65	0
Observation1823	0	35.1	0	81.94	0	0	17.28	0	798.78	0	30.58	0	0	1455.31	0	0	0	14.74	0	0	0	0	0	0	20.91	383.47	0	0	0	0	36.64	0	0	1169.89		0	0	0	116.91	107.75	0	0	0	0	0	0	16.07	155.14	0
Observation18240J	0	0	8.62	0	0	0	0	0	0	0	0	0	0	1669.06	0	0	0	0	0	0	0	0	0	0	86.61	102.23	0	0	0	0	0	0	0	1160.03		0	0	0	109.11	0	0	0	6.08	0	0	0	11.4	398.8	0
Observation18250J	0	0	0	0	0	0	0	0	0	0	0	0	0	1703.41	0	0	0	0	0	0	0	0	0	0	529.89	214.65	0	0	0	0	0	0	0	826.4		0	0	0	74.15	0	0	0	0	0	0	0	6.79	128.86	0
Observation18260J	0	0	0	0	0	0	0	0	908.1	0	0	0	0	1644.35	0	0	0	0	0	0	0	0	0	0	0	164.37	0	0	0	0	0	0	0	663.38		0	0	0	21.12	0	0	0	125.59	0	0	0	2.57	105.59	0
Observation18270J	0	0	0	0	0	0	0	0	1428.41	0	0	0	0	1732.49	0	0	4.7	0	0	0	0	0	0	0	0	223.58	0	0	0	0	0	0	0	1191.1		0	0	0	5.48	0	0	0	54.51	0	0	0	8.19	38.74	0
Observation18280J	0	318.65	67.25	213.78	0	0	0	0	268.9	0	0	0	0	1344.79	0	0	0	2.27	0	0	0	0	0	0	0	0	0	0	0	0	0	0	0	1403.88		0	0	0	98.17	4.89	0	0	4.83	0	0	0	5.56	123.74	0
Observation18680J	0	0	0	0	0	0	0	0	518.01	0	0	0	8.45	1674.06	0	0	0	10.37	0	0	0	0	0	0	0	0	0	0	0	0	0	0	0	1471.93		0	0	0	77.88	7.7	0	0	9.93	0	0	0	20.73	203.71	0
Observation18690J	0	0	0	0	0	0	28.32	0	1189.52	0	0	0	0	1768.91	0	0	0	0	0	0	0	0	0	0	0	0	0	0	0	0	0	0	0	1573.95		0	0	0	26.4	0	0	0	0	0	0	0	1.45	45.56	0
Observation0982	0	0	0	0	0	0	0	0	1216.72	0	0	0	0	1775.87	0	0	0	0	0	0	0	0	0	0	0	0	0	0	0	0	0	0	0	1742.74	0	4.01	0	0	31.58	0	0	0	0	0	0	35.42	0	29.66	0
Observation0983	0	68.78	0	203.23	42.05	0	1.43	0	1322.54	0	0	0	0	1498.2	0	0	0	137.71	0	0	0	0	0	0	0	114.41	0	0	0	0	0	0	0	1677.76	0	0	0	0	40.64	8.15	0	0	43	0	0	0	0	1.74	0
Observation0984	0	0	0	0	0	0	0	0	925.36	0	0	0	0	957.32	0	0	0	832.9	0	0	0	0	0	0	0	6.95	0	0	0	0	0	0	0	1784.76	0	0	0	0	11.88	3.94	0	0	0	0	0	0	2.55	0	0
Observation0985	0	0	23.22	0	0	0	0	0	94.8	0	0	0	0	1778.38	0	0	0	0	0	0	0	0	0	0	0	40.62	0	0	0	0	0	0	0	1724.89	0	9.75	0	0	30.5	10.49	0	0	0	0	0	0	12.26	118.2	0
Observation0986	0	0	0	0	0	0	0	0	1495.16	0	0	0	0	1783.19	0	0	0	0	0	0	0	0	0	0	0	164.65	0	0	0	0	0	0	0	1750.68	0	0	0	0	26.38	0	0	0	0	0	0	0	0	17.75	0
Observation0987	0	30.74	0	256.89	0	0	1.17	0	966.57	0	0	0	0	1748.3	0	0	0	0	0	0	0	0	0	0	0	0	0	0	0	0	0	0	0	1752.65	0	0	0	0	19.58	0	0	0	0	0	0	0	0	38.57	0
Observation0988	0	0	0	366.12	0	0	0	0	78.62	0	0	0	0	79.4	0	0	0	1654.14	0	0	0	0	0	0	0	0	0	0	0	0	0	0	0	1710.09	0	0	0	0	0	63.12	0	0	0	0	0	0	2.29	12.13	0
Observation12010J	0	0	0	0	0	0	0	0	1649.96	0	0	0	0	1662.24	0	0	0	0	0	0	129.96	0	0	0	0	0	0	0	0	0	0	0	0	939.66	0	0	0	0	0	0	0	0	2.77	0	0	0	0	5.15	0
Observation12050J	0	0	0	0	0	0	0	0	1527.26	0	0	0	0	1775.16	0	0	0	0	0	0	0	0	0	0	0	33.43	0	0	0	0	0	0	0	1764.28	0	0	0	0	10.59	0	0	0	1.93	0	0	0	0	4.3	0
Observation12080J	0	35.69	0	392.42	0	0	0	0	977.73	0	0	0	0	1709.24	0	0	0	0	0	0	9	0	0	0	0	0	0	0	0	0	0	0	0	1741.78	0	6.47	3.74	0	13.46	0	0	0	5.37	0	0	0	0	6.07	0
Observation12110J	0	0	0	0	0	0	0	0	1278.72	0	0	0	0	1740.23	0	0	0	17.93	0	0	10.48	0	0	0	0	0	0	0	0	0	0	0	0	1663.08	0	0	12.11	0	24.57	1.22	0	0	0	0	0	0	1.48	14.17	0
Observation1214	0	0	0	11.58	0	0	0	0	1769.27	0	0	0	0	1783.52	0	0	0	0	0	0	0	0	0	0	0	0	0	0	0	0	0	0	0	1449.07	0	19.39	2.26	0	19.93	0	0	0	0	0	0	0	0	34.05	0
Observation1217	0	0	0	0	0	0	0	0	1632.33	0	0	0	0	1803.57	0	0	0	0	0	0	0	0	0	0	0	0	0	0	0	0	0	0	0	1775.76	0	0	0	0	6.7	0	0	0	0	0	0	0	4.16	30.39	0
Observation12200J	0	0	0	18.14	0	0	0	0	759.7	0	0	0	0	1716.1	0	0	0	52.31	0	0	0	0	0	0	0	0	0	0	0	0	0	0	0	1714.19	0	0	0	0	14.88	2.89	0	0	1.1	0	0	0	4.55	35.56	0
Observation1595	0	0	0	0	0	0	0	0	191.78	0	0	0	0	246.09	0	0	0	0	0	0	0	0	0	0	0	0	0	0	0	0	0	0	0	243.51	0	0	0	0	5.04	0	0	0	0	0	0	0	0	0	0
Observation1596	0	18.33	0	121.73	0	0	12.57	0	1221.93	0	0	0	0	1539.39	0	0	0	57.27	0	0	0	0	0	0	0	6.04	0	0	0	0	0	0	0	1599.17	0	0	0	0	42.38	11.12	0	0	0	0	0	91.9	0	0	0
Observation1597	0	0	0	142.94	0	0	0	0	1360.45	0	0	0	0	1756.76	0	0	0	0	0	0	0	0	0	0	0	0	0	0	0	0	0	0	0	1307.32	0	0	0	0	33.37	0	0	0	0	0	0	0	0	28.3	0
Observation1598	0	0	0	0	0	0	0	0	1784.42	0	0	0	0	1796.25	0	0	0	0	0	0	0	0	0	0	0	0	0	0	0	0	0	0	0	894.73	0	0	0	0	11.8	0	0	0	0	0	0	0	0	10.84	0
Observation15990J	0	0	0	0	0	0	0	0	171.13	0	0	0	0	1769.11	0	0	0	0	0	0	0	0	0	0	0	0	0	0	0	0	0	0	0	1766.35	0	0	0	0	30.02	0	0	0	1.46	0	0	0	4.83	7.29	0
Observation16000J	0	0	0	0	0	0	0	0	1665.08	0	0	0	0	1796.95	0	0	0	0	0	0	0	0	0	0	0	0	0	0	0	0	0	0	0	1796.68	0	0	0	0	2.35	0	0	0	0	0	0	0	0	1.88	0
Observation16010J	0	34.62	0	21.24	0	0	0.67	0	1152.79	0	0	0	0	1307.8	0	0	0	0	0	0	0	0	0	0	0	0	0	0	0	0	0	0	0	1263.97	0	0	0	0	16.59	0	0	0	1.08	0	0	0	0	9.13	0
Observation16020J	0	0	0	389.27	0	0	0	0	0	0	0	0	0	211.08	0	0	0	212.4	0	0	0	0	0	0	0	0	0	0	0	0	0	0	0	422.57	0	0	0	0	6.66	4.05	0	0	0	0	0	0	0	1.53	0
Observation16030J	0	0	0	158.75	0	0	0	0	0	0	0	0	0	136.63	0	0	0	1647.31	0	0	0	0	0	0	0	0	0	0	0		0	0	0	1782.69	0	0	0	0	0	11.17	0	0	0	0	0	0	1.99	39.33	0
Observation08940J	0	0	0	168.35	0	0	637.23	0	269.78	0	0	0	0	1607.53	0	0	0	28.18	0	0	0	0	0	0	0	0	0	0	0	0	0	0	0	1582.93	0	5	12.62	0	91.36	7.78	0	0	28.44	0	0	0	0	131.78	0
Observation08960J	0	0	0	0	0	0	0	0	897.37	0	0	0	0	1637.05	0	0	57.53	0	0	0	0	0	0	0	593.18	317.7	0	0	0	0	0	0	0	535.46	0	0	0	0	0.67	0	0	0	103.43	0	0	0	0	51.85	0
Observation0898	0	0	0	182.03	0	0	0	0	1385.24	0	0	0	0	1735.67	0	0	0	0	0	0	0	0	0	0	0	0	0	0	0	0	0	0	0	1219.62	0	0	0	0	47.56	0	0	0	0	0	0	0	0	14.33	0
Observation09010J	0	0	0	0	0	0	0	0	1159.87	0	0	0	0	1672.73	0	0	0	0	0	0	0	0	0	0	0	60.36	0	0	0	0	0	0	0	1500.55	0	0	0	0	38.9	0	0	0	81.22	0	0	0	0	93.4	0
Observation09030J	0	0	0	0	5.59	0	0	0	943.49	0	0	0	0	1650.4	36.47	0	0	6.14	0	0	0	0	0	0	0	67.28	0	0	0	0	0	0	0	1539.14	0	0	0	0	71.41	8.89	0	0	9.87	0	0	0	0	15.44	0
Observation09050J	0	0	0	0	0	0	0	0	911.72	0	0	0	0	1650.27	0	0	0	0	0	0	0	0	0	0	0	15.63	0	0	0	0	0	0	0	1481.24	0	0	0	0	121.51	0	0	0	6.49	0	0	0	0	12.69	0
Observation0907	0	432.71	0	365.51	10.03	0	6.66	0	97.21	0	0	0	0	1015.85	0	37.5	0	23.84	0	0	0	0	0	0	0	17.21	0	0	0	0	0	0	0	1433.38	0	1.88	0	0	206.78	38.8	0	0	19.11	0	0	0	4.64	27.72	0
Observation14360J	0	0	0	0	0	0	0	0	0	0	0	0	0	0	0	0	0	1824.57	0	0	0	0	0	0	41.8	0	0	0	0	0	0	0	0	1710.92	0	0	0	0	0	0	0	0	0	0	0	0	0	103.55	0
Observation14390J	0	0	0	0	0	0	0	0	0	0	0	0	0	0	0	0	0	1742.83	0	0	0	0	0	0	0	0	0	0	0	0	0	0	0	1741.08	0	0	0	0	1.54	46.16	0	0	0	0	0	0	0	1.72	0
Observation1442	0	0	0	113.2	0	0	11.44	0	706.95	0	0	0	0	1392.52	0	0	0	232.55	0	0	0	0	0	0	0	371.36	0	0	0	0	0	0	0	1568.52	0	0	0	0	159.43	7.16	0	0	0	0	0	0	0	12.94	0
Observation1445	0	0	0	0	0	0	0	0	177.35	0	17.87	0	0	331.19	0	0	0	1388.15	0	0	0	0	0	0	0	263.5	0	0	0	0	0	0	0	1579.43	0	0	0	0	32.37	16.75	0	0	0	0	0	0	12.49	8.42	0
Observation14480J	0	0	0	0	0	0	0	0	684.98	0	0	0	0	1417.2	0	0	0	156.06	0	0	0	0	0	0	0	196.35	0	0	0	0	0	0	0	1518.52	0	0	8.19	0	131.11	5.71	0	0	46.58	0	0	0	0	10.35	0
Observation14510J	0	0	0	0	0	0	0	0	84.13	0	0	0	0	396.11	0	0	0	0	0	0	0	0	0	0	0	0	0	0	0	0	0	0	0	389.67	0	14.47	0	0	30.18	0	0	0	0	0	0	0	0	7.33	0
Observation14520J	0	0	0	0	0	0	0	0	137.15	0	0	0	0	570.51	0	0	0	233.81	0	0	0	0	0	0	0	0	0	0	0	0	0	0	0	745.69	0	0	0	0	28.73	37.77	0	0	0	0	0	0	6.17	68.35	0
Observation14530J	0	160.94	0	175.76	0	0	0	0	0	0	0	0	0	248.24	0	0	0	1.12	0	0	0	0	0	0	0	0	0	0	0	0	0	0	0	406.93	0	0	8.25	0	23.2	6.48	0	0	0	0	0	0	0	0	0
Observation1456	0	0	0	336.25	0	0	0	0	134.9	0	0	0	0	331.07	0	0	0	373.23	0	0	0	0	0	0	0	0	0	0	0	0	0	0	0	663.95	0	0	0	0	26.54	59.93	0	0	0	0	0	0	0	4.05	0
Observation1457	0	0	0	0	0	0	17.69	0	763.55	0	0	0	0	993.63	0	23.9	0	0	0	0	0	0	0	0	0	0	0	0	0	0	1.15	0	0	977.34	0	0	0	0	62.42	7.26	0	0	1.92	0	0	0	0	0	0
Observation15110J	0	0	0	0	0	0	0	0	0	0	0	0	0	1036.12	0	0	0	627.27	0	0	0	0	0	0	7.33	0	0	0	0	0	0	0	0	1586.59	0	0	0	0	61.85	50.58	0	0	0	0	0	0	0	64.37	0
Observation1513	0	0	0	0	0	0	0	0	118.13	0	0	0	0	1551.99	0	0	0	0	0	0	0	0	0	0	0	88.29	0	0	0	0	0	0	0	1464.64	0	7.43	0	0	214.3	0	0	0	0	0	0	0	0	112.61	0
Observation1515	0	0	0	0	0	0	0	0	121.62	0	175.36	0	0	1347.99	0	0	0	0	0	0	0	0	0	0	396.22	634.83	0	0	0	0	0	0	0	707.87	0	0	0	0	194.62	0	0	0	55.77	0	0	0	0	49.84	0
Observation1517	0	0	0	0	0	0	0	0	19.75	0	56.45	0	0	319.21	0	0	0	1316.96	0	0	0	0	0	0	0	39.5	0	0	0	0	0	0	0	1555.98	0	17.43	0	0	56.99	36.78	0	0	0	0	0	0	0	165.11	0
Observation15190J	0	0	0	0	0	0	0	0	489.78	0	0	0	0	1394.52	0	0	197.71	0	0	0	0	0	6.64	0	34.63	595.28	0	0	0	0	0	0	0	1530.95	0	0	0	0	75.56	0	0	0	97.28	0	0	0	0	27.29	0
Observation15210J	0	117.85	0	622.69	0	0	59.87	59.64	400.91	0	0	0	0	734.49	0	0	0	728.28	0	0	0	0	0	0	0	0	0	0	0	0	0	0	0	1628.36	0	0	0	0	117.07	12.13	0	0	0.53	0	0	0	11.25	16.54	0
Observation15230J	0	0	19.57	0	0	0	52.2	0	60.76	0	0	0	0	771.42	0	0	0	694.88	0	0	0	0	0	0	0	0	0	0	0	0	0	0	0	1457.6	0	0	0	0	171.23	95.4	0	0	23.8	0	0	0	0	1.11	0
Observation20620J	0	0	0	0	0	0	0	0	0	0	0	0	0	0	0	0	0	1054.77	0	0	0	0	0	0	0	0	0	0	0	0	0	0	0	869.92	0	0	0	0	0	0	0	0	0	0	0	0	7.98	176.07	0
Observation20630J	0	0	0	0	0	0	0	0	0	0	0	0	0	9.8	0	0	0	619.59	0	0	0	0	0	0	0	0	0	0	0	0	0	0	0	613.53	0	0	0	0	7.95	9.3	0	0	0	0	0	0	0	13.21	0
Observation20680J	0	0	0	0	0	0	0	0	0	0	0	0	0	0	0	0	0	1759.15	0	0	0	0	0	0	0	0	0	0	0	0	0	0	0	1597.91	0	0	0	0	0	34.22	0	0	0	0	0	0	0	153.73	0
Observation2071	0	0	0	0	0	0	0	0	0	0	0	0	0	0	0	0	0	1817.31	0	0	0	0	0	0	0	0	0	0	0	0	0	0	0	1817.26	0	0	0	0	0	0	0	0	0	0	0	0	0	31.88	0
Observation2074	0	0	0	0	0	0	0	0	192.84	0	86.29	0	0	667.89	0	0	83.82	791.31	0	0	0	0	0	0	130.93	297.31	0	0	0	0	0	0	0	1341.86	0	0	0	0	78.23	75.66	0	0	0	0	0	0	0	60.61	0
Observation20770J	0	0	0	0	0	0	0	0	0	0	0	0	0	0	0	0	0	1686.04	0	0	0	0	0	0	0	0	0	0	0	0	0	0	0	1540.58	0	0	0	0	0	99.33	0	0	0	0	0	0	0	142.71	0
Observation20800J	0	0	0	0	0	0	0	0	0	0	0	0	0	46.28	0	0	0	1693.49	0	0	0	0	0	0	0	0	0	0	0	0	0	0	0	1668.86	0	0	0	0	7.33	39.38	0	0	0	0	0	0	1.23	82.69	0
Observation2083	0	0	0	0	0	0	2.86	0	0	0	0	0	0	760.31	0	0	0	846.16	0	0	0	0	0	0	0	0	0	0	0	0	1.31	0	0	1573.42	0	0	0	0	80.53	100.98	0	0	0	0	0	0	2.73	86.02	0
Observation11200J	0	465.44	0	39.39	0	0	4.08	0	0	0	0	0	0	566.12	0	442.32	0	68.82	0	0	0	0	0	0	0	0	0	0	0	0	0	0	0	1453.05	0	0	0	46.06	76.76	34.36	0	0	37.2	0	0	0	3.34	65.24	0
Observation11210J	0	0	0	0	0	0	0	0	0	0	0	0	0	1028.8	0	336.77	10.1	80.53	0	0	0	0	0	0	239.76	25.89	0	0	0	0	0	0	0	1155.01	0	0	0	31.87	97.78	35.91	0	0	109.08	0	0	0	0	35.56	0
Observation11220J	0	0	0	0	0	0	0	0	0	0	0	0	0	381.86	0	1236.36	0	14.34	0	0	0	0	0	0	142.29	316.16	0	0	0	0	0	0	0	1289.3	0	0	0	40.68	29.68	21.19	0	0	41.61	0	0	0	13.83	169.51	0
Observation11230J	0	0	0	0	0	0	0	0	0	0	0	0	0	64.57	0	1664.19	0	24.17	0	0	0	0	0	0	756.08	0	0	0	0	0	0	0	0	991.44	0	0	0	11.06	4.24	5.91	0	0	16.04	0	0	0	0	4.43	0
Observation1124	0	0	47.72	0	0	0	0	0	126	0	0	0	0	1631.29	0	0	25.7	0	0	0	0	0	0	0	0	403.22	0	0	0	0	0	0	0	1432.22	0	0	0	0	111.65	0	0	0	18.79	0	0	0	9.84	290.47	0
Observation1125	0	0	40.1	0	0	0	0	0	0	0	0	0	0	124.62	518.67	963.4	0	23.55	0	0	0	0	0	0	0	171.32	0	0	3.31	0	0	0	0	1481.76	0	0	0	30.56	20.96	70.15	0	7.99	18.25	0	0	0	3.83	126.94	0
Observation1126	0	0	23.88	0	0	0	0	0	0	0	0	0	0	347.37	0	1237.29	0	0	0	0	0	0	0	0	275.44	111.81	0	0	0	0	0	0	0	962.89	0	0	0	65.79	87.74	21.56	0	0	11.38	0	0	0	0	288.13	0
Observation1460	0	314.58	0	10.87	0	0	12.5	0	0	0	0	0	0	11	0	0	0	0	1196.71	0	0	0	166.36	0	0	0	0	0	2.62	0	0	0	0	1514.73	0	0	0	0	49.16	16.53	67.99	0	143.38	0	0	0	11.13	203.31	0
Observation1461	0	50.05	0	132.58	0	0	0	0	0	0	0	0	0	917.94	0	0	0	140.7	552.94	0	0	0	0	0	313.25	0	0	0	0	0	0	0	0	957.58	0	0	0	0	58.59	23.01	38.32	4.98	30.88	0	2.62	0	7.08	529.7	0
Observation1462	0	0	0	0	0	0	0	0	0	0	0	0	0	530.79	0	0	0	114.32	1034.36	0	0	0	0	0	297.94	0	0	0	0	0	0	0	0	1327.51	0	0	0	0	27.42	39.59	50.57	4.24	0	0	0	0	9.78	162.91	0
Observation14630J	0	0	0	0	0	0	0	0	54.88	0	0	0	0	417.27	0	0	0	112.51	1099.66	0	0	0	0	0	191.66	0	0	0	0	0	0	0	0	1337.12	0	0	0	0	72.26	35.52	22.83	6.26	0	0	0	0	1.91	78.28	0
Observation14640J	0	0	0	0	0	0	0	0	22.28	0	0	0	0	1729.21	0	0	0	0	0	0	0	0	0	0	1203.63	172.28	0	0	0	0	0	0	0	483.32	0	0	0	0	48.28	0	0	0	4.39	0	0	0	4.29	25.03	0
Observation14650J	0	234.86	0	225.1	0	0	229.31	0	148.75	0	0	0	0	1215.49	0	0	0	65.75	9.94	0	0	0	1.81	0	168.91	142.51	0	0	0	0	0	0	0	1384.61	0	0	0	0	92.23	16.31	0	0	13.25	0	0	0	6.82	70.61	0
Observation14660J	0	0	102.4	137.7	0	0	441.2	0	0	0	0	0	0	1352.29	0	0	0	0	0	0	0	0	8.29	0	457.81	0	0	0	0	0	0	0	0	758.7	0	0	0	0	99.03	0	0	0	47.89	0	0	0	0	307.68	0
Observation17850J	0	319.42	0	56.84	0	0	209.21	0	0	0	0	0	0	530.58	0	0	0	43.81	649.74	71.8	0	0	0	0	0	0	0	0	0	0	0	0	0	1400.96	0	0	0	0	105.64	42.7	0	1.51	6.61	0	0	0	0	195	0
Observation17860J	0	0	0	0	0	0	0	0	0	0	0	0	0	818.12	0	0	0	0	852.4	14.36	0	0	0	0	703.99	120.57	0	0	0	0	0	0	0	860.52	0	0	0	0	36.49	0.99	19.18	8.9	36.26	0	0	0	0	113.57	0
Observation17870J	0	0	0	0	0	0	193.79	0	0	0	0	0	0	1548.58	0	0	0	8.66	0	0	0	0	0	0	648.92	119.1	0	0	0	0	0	0	0	734.59	0	0	0	0	91.24	6.57	0	0	2.89	0	0	0	3.77	295.96	0
Observation17880J	0	0	0	0	0	0	0	0	0	0	0	0	0	867.59	0	0	0	30.83	788.2	0	0	0	0	0	104.27	63.94	0	0	0	0	0	0	0	1122.41	0	0	0	0	34.96	19.42	0	0	0	0	38.55	0	4.58	503.77	0
Observation17890J	0	0	0	0	0	0	0	0	0	0	0	0	0	835.88	0	0	0	6.66	619.21	0	0	0	0	0	263.54	137.25	0	0	0	0	0	0	0	1200.42	0	0	0	0	76.09	22.62	6.01	6.07	6.96	0	0	0	0	113.8	0
Observation17900J	0	0	0	0	0	0	0	0	0	0	0	0	0	1082.39	0	0	0	40.57	146.15	50.45	0	0	0	0	395.47	275.39	0	0	0	0	0	0	0	920.41	0	0	0	0	63.98	22.32	0	3.45	38.42	0	0	0	4.82	317.79	0
Observation1791	0	892.05	58.72	157.88	0	0	20.73	239.24	0	0	0	0	0	481.43	0	0	0	0	0	0	0	0	0	0	0	0	0	0	0	0	0	0	0	1508.3	0	0	0	0	142.04	9.59	0	0	0	0	0	0	0	127.88	0
Observation2112	0	0	0	0	0	0	0	0	0	0	6.6	0	0	619.87	0	0	0	0	823.42	0	0	0	0	0	289	0	0	0	0	0	0	0	0	1112.27	0	0	0	0	190.65	30.55	36.08	6.47	2.55	0	0	0	7.83	54.81	0
Observation2113	0	0	88.25	0	0	0	0	0	0	0	0	0	0	808.1	0	0	11.82	0	847.94	0	0	0	0	0	457.24	0	0	0	0	0	0	0	0	1179.28	0	0	0	0	75.34	12.4	50.89	3.6	0	0	14.68	0	9.69	221.39	0
Observation2114	0	0	0	0	0	0	0	0	0	0	0	0	0	1049.52	0	0	0	0	503.37	0	0	0	0	0	768.59	0	0	0	0	0	0	0	0	735.54	0	0	0	0	130.88	37.53	36.33	12.35	0	0	0	0	4.16	61.92	0
Observation2115	0	0	0	0	0	0	0	0	0	0	0	0	0	456.92	0	0	0	199.74	656.66	0	0	0	0	0	121.37	0	0	0	0	0	0	0	0	1108.04	0	0	0	0	205.78	99.74	45.56	28.34	24.81	0	0	0	2.24	84.67	0
Observation21160J	0	0	0	0	0	0	0	0	0	0	0	0	0	654.78	0	0	0	244.35	632.64	12.53	0	0	8.35	0	301.94	0	0	0	0	0	0	0	0	1058.44	0	0	0	0	137.66	48.98	19.95	1.42	14.71	0	0	0	0	160.58	0
Observation21170J	0	0	0	0	0	0	0	0	0	0	0	0	0	889.53	0	0	144.88	86.38	440.26	0	0	0	0	0	547.02	292.94	0	0	0	0	0	0	0	1083.19	0	0	0	0	50.74	23.59	0	3.52	31.97	0	0	0	6.64	28.31	0
Observation21180J	0	11.86	0	93.16	0	0	346.9	0	0	0	0	0	0	1287.35	0	0	0	43.85	157.57	0	0	0	0	0	0	0	0	0	0	0	0	0	0	1156.49	0	0	2.93	0	231.74	5.8	0	0	23.06	0	0	0	4.38	333.03	0
Observation09410J	0	0	0	0	0	0	0	0	0	0	0	0	0	222.5	0	1211.57	0	250.24	0	0	0	0	0	0	0	0	0	0	0	2.69	0	0	0	1654.9	0	0	3	24.19	50.88	14.26	0	0	5.76	0	0	0	2.96	76.11	0
Observation09430J	0	0	0	0	0	0	0	0	0	0	0	0	5.48	0	0	1524.1	0	180.88	0	0	0	0	0	0	0	0	0	0	0	0	0	0	0	1685.78	0	0	0	30.28	0	18.45	0	0	33.72	0	0	0	0	32.54	0
Observation09450J	0	0	0	0	0	0	0	0	13.08	0	0	0	0	384.96	0	1217.8	0	123.37	0	0	0	0	0	0	0	32.4	0	0	0	0	0	0	0	1619.21	0	0	0	17.59	28.73	5.37	0	0	5.48	0	0	0	30.52	103.61	0
Observation0947	0	0	0	0	0	0	0	0	0	0	0	0	0	89.75	0	200.48	0	45.28	0	0	0	0	0	0	0	0	0	0	0	0	0	0	0	328.29	0	0	0	7.13	16.45	8.26	0	0	0	0	0	0	3.65	0	0
Observation0948	0	0	0	0	0	0	0	0	0	0	0	0	0	14	0	789.2	0	0	0	0	0	0	0	0	0	0	0	0	0	0	0	0	0	795.12	0	0	0	25.59	7.74	2.86	0	0	0	0	0	0	0	1.6	0
Observation0949	0	0	0	0	0	0	0	0	480.97	0	0	0	0	480.93	0	115.09	0	0	0	0	0	0	0	0	0	2.62	0	0	0	0	0	0	0	561.97	0	0	0	3.87	25.79	4.7	0	0	0	0	0	0	0	0	0
Observation0952	0	8.64	0	0	0	0	1.05	13.06	0	0	0	0	0	72.38	0	1611.36	0	0	0	0	0	0	0	0	0	0	0	0	0	0	0	0	0	1686.13	0	0	0	52.19	23.74	4.17	0	0	0	0	0	0	0	0	0
Observation0954	0	0	0	311.8	0	0	0.66	339.46	576.21	0	0	0	0	249.71	0	1115.49	0	0	0	0	0	0	0	0	0	0	0	0	0	0	0	0	0	1691.42	0	0	0	21.67	61	6.24	0	0	0	0	0	0	0	0	0
Observation09560J	0	0	0	0	0	0	0	0	580.26	0	0	0	0	242.03	0	1528.92	0	0	0	0	0	0	0	0	0	37.82	0	0	0	0	0	0	0	1759.2	0	0	0	11.04	7.86	2.36	0	0	2.28	0	0	0	2.63	2.55	0
Observation13410J	0	0	0	0	0	0	0	0	743.19	0	0	0	0	270.31	0	1439.68	0	15.11	0	0	0	0	0	0	0	0	0	0	0	0	0	0	0	1721.58	0	0	0	4.92	33.28	15.86	0	0	0	0	0	0	0	0	0
Observation13440J	0	267.63	0	83.82	0	0	31.18	91.15	66.84	0	0	0	0	1084.81	0	232.84	0	0	0	0	0	0	0	0	0	255.68	0	0	0	0	0	0	0	1650.63	0	0	0	3.07	81.48	12.52	0	0	0.73	0	0	0	0	1.47	0
Observation1347	0	0	0	0	0	0	0	0	1379.56	0	0	0	11.01	28.73	0	1706.18	0	0	0	0	0	0	0	0	197.11	598.18	0	0	0	0	0	0	0	1204.24	0	0	0	24.62	20.43	2.76	0	0	0	0	0	0	0	0	0
Observation1352	0	0	0	0	0	0	0	0	64.12	0	0	0	0	780.3	0	275.61	0	0	0	0	0	0	0	0	0	0	0	0	0	0	0	0	0	1051.15	0	11.79	0	6.19	39.25	3.57	0	0	0	0	0	0	0	0	0
Observation1353	0	0	0	0	0	0	0	0	373.13	0	0	0	0	39.36	0	673.36	0	0	0	0	0	0	0	0	0	0	0	0	0	0	0	0	0	710.98	0	0	0	0	3.17	1.37	0	0	0	0	0	0	0	0	0
Observation13570J	0	0	0	0	0	0	0	0	103.7	0	0	0	0	0	0	103.97	0	0	0	0	0	0	0	0	0	0	0	0	0	0	0	0	0	103.93	0	0	0	0	0	0	0	0	0	0	0	0	0	0	0
Observation13580J	0	0	0	0	0	0	0	0	43.17	0	0	0	0	0	0	1695.9	0	0	0	0	0	0	0	0	0	243.29	0	0	0	0	0	0	0	1694.37	0	0	0	2.84	0	0	0	0	0	0	0	7.07	0	0	0
Observation13610J	0	11.81	0	226.68	0	0	4.05	64.34	1036.54	0	0	0	4.54	133	0	1536.8	0	0	0	0	0	0	0	0	0	0	0	0	0	0	0	0	0	1742.06	0	0	0	8.81	24.44	5.21	0	0	5.28	0	0	0	0	0	0
Observation1364	0	0	0	840.46	0	0	198.44	0	475.25	0	3.87	0	12.3	693.13	0	1043.93	0	0	0	0	0	0	0	0	0	275.7	0	0	0	0	0	0	0	1418.05	0	3.83	0	5.63	33.15	3.63	0	0	0	0	0	0	0	0	0
Observation1556	0	0	0	0	0	0	0	0	1409.12	0	0	0	0	0	0	1774.44	0	0	0	0	0	0	0	0	0	0	0	0	0	0	0	0	0	1764.13	0	0	0	9.78	0	0	0	0	0	0	0	0	0	6.02	0
Observation15580J	0	0	0	0	0	0	0	0	762.45	0	0	0	0	11.55	0	1748.3	0	0	0	0	0	0	0	0	0	0	0	0	0	0	0	0	0	1757.78	0	0	0	1.01	0	7.56	0	0	6	0	0	0	0	1.23	0
Observation15600J	0	0	0	0	0	0	0	0	1514.68	0	0	0	0	0	0	1799.84	0	0	0	0	0	0	0	0	0	0	0	0	0	0	0	0	0	1798.89	0	0	0	0	0	0	0	0	0	0	0	0	0	11.43	0
Observation15620J	0	0	0	0	0	0	0	0	1058.02	0	0	0	0	0	0	1782.2	0	0	0	0	0	0	0	0	0	0	0	0	0	0	0	0	0	1781	0	0	0	11.21	0	0	0	0	0	0	0	0	0	1.41	0
Observation1564	0	0	0	0	0	0	0	0	0	0	0	0	0	164.4	0	667.55	0	84.11	0	0	0	0	0	0	0	0	0	0	0	0	0	0	0	903.36	0	10.36	0	5.94	25.89	19.91	0	0	0	0	0	0	0	9.42	0
Observation1565	0	0	0	128.82	0	0	6.73	0	0	0	0	0	0	7.36	0	696.18	0	0	0	0	0	0	0	0	0	0	0	0	0	0	0	0	0	819.89	0	0	0	14.19	19.08	4.11	0	0	0	0	0	0	0	8.44	0
Observation1568	0	134.5	0	662.5	0	0	126.45	0	15.83	0	0	0	0	1075.65	0	352.37	0	0	0	0	0	0	0	0	0	0	0	0	12.77	0	0	0	0	1460.84	0	12.01	0	16.72	168.23	13.93	0	0	0	0	0	0	0	2.94	0
Observation1570	0	0	0	0	0	0	0	0	1364.86	0	0	0	0	0	0	1811.71	0	0	0	0	0	0	0	0	0	37.41	0	0	0	0	0	0	0	1810.93	0	0	0	2.75	0	0	0	0	0	0	0	0	0	0	0
Observation0848	0	0	0	0	0	0	0	0	1784.56	0	0	0	0	21.14	0	1789.61	0	0	0	0	0	0	0	0	0	0	0	0	0	0	0	0	0	1792.57	0	0	0	0	2.02	1.46	0	0	0	0	0	0	0	0	0
Observation0850	0	0	0	0	0	0	0	0	1243.78	0	0	0	0	0	0	1802.44	0	0	0	0	0	0	0	0	330.11	32.21	0	0	0	0	0	0	0	1302.86	0	4.19	0	21.23	0	0	0	0	0	0	0	0	0	7.98	0
Observation0852	0	0	0	4.14	0	0	0	0	760.85	0	1.24	0	0	32.82	0	1719.13	0	4.2	0	0	0	0	0	0	466.77	19.16	0	0	0	0	0	0	0	1077.9	0	2.52	0	27.74	2.42	8.21	0	0	0	0	0	0	2.76	13.97	0
Observation08540J	0	0	0	0	0	0	0	0	1230.95	0	0	0	8.24	687.46	0	1065.46	0	0	0	0	0	0	0	0	0	0	0	0	0	0	0	0	0	1752.05	0	0	0	1.95	15.5	8.79	0	0	8.83	0	0	0	0	6.84	0
Observation08560J	0	0	0	0	0	0	0	0	320.5	0	0	0	0	419.81	0	0	0	0	0	0	0	0	0	0	0	0	0	0	0	0	0	0	0	419.75	0	0	0	0	0	0	0	0	0	0	0	0	0	0	0
Observation08570J	0	0	0	0	0	0	0	0	281.27	0	0	0	0	1151.24	0	179.44	0	3.07	0	0	0	0	0	0	61.06	0	0	0	0	0	0	0	0	1078.74	0	0	0	12.16	17.57	4.56	0	0	0	0	0	0	0	4.1	0
Observation08600J	0	179.87	0	401.58	0	0	21.33	0	844.75	0	0	0	7.16	1543.28	0	0	0	0	0	0	0	0	0	0	0	0	0	0	0	0	0	0	0	1718.99	0	0	0	0	46.46	0	0	0	14.1	0	0	0	1.8	4.33	0
Observation0862	0	3.26	0	293.76	0	0	38.17	0	840.02	0	9.55	0	21	1380.99	0	271.73	0	0	0	0	0	0	0	0	61.77	0	0	0	0	0	0	0	0	1480.25	0	0	0	5.75	87.57	1.7	0	0	27.14	0	0	0	8.47	11.46	0
Observation12020J	0	0	0	0	0	0	0	0	522.61	0	0	0	18.05	0	0	1740.59	0	0	0	0	0	0	0	0	521.9	150.1	0	0	0	0	0	0	0	1190.24	0	0	0	19.08	0	0	0	0	22.5	0	0	0	0	0	0
Observation12060J	0	0	0	0	0	0	0	0	199.65	0	0	0	0	882.77	0	740.41	0	21.14	0	0	0	0	0	0	270.5	274.43	0	0	0	0	0	0	0	1351.98	0	0	11.75	14.89	25.14	8.7	0	0	54.77	0	0	0	7.18	13.59	0
Observation12090J	0	38.37	0	25.04	0	0	0.71	0	0	0	0	0	0	120.51	0	1578.26	0	23.14	0	0	0	0	0	0	206.64	56.29	0	0	0	0	0	0	0	1542.56	0	0	0	0.91	7.21	8.94	0	0	7.4	0	0	0	0	6.06	0
Observation12120J	0	0	0	0	0	0	0	0	1697.02	0	0	0	0	171.4	0	1612.66	0	0	0	0	0	0	0	0	0	0	0	0	0	0	0	0	0	1783.24	0	0	0	8.28	6.32	2.07	0	0	0	0	0	0	2.43	2.73	0
Observation1215	0	124.07	0	211.33	0	0	2	0	1087.61	0	29.48	0	0	445.6	0	1169.11	0	0	0	0	0	0	0	0	0	85.44	0	0	0	0	0	0	0	1478.29	0	0	0	5.6	13.93	4.21	0	0	0	0	0	0	1.62	12.08	0
Observation1218	0	224.29	0	107.13	0	0	33.36	119.55	352.59	0	0	0	5.28	418.15	0	873.49	0	0	0	0	0	0	0	0	55.88	127.92	0	0	0	0	0	0	0	1465.88	0	0	0	32.83	84.95	2.77	0	0	0	0	0	0	10.41	6.13	0
Observation12210J	0	0	0	0	2.45	0	0	0	557.6	0	0	0	14.21	674	0	841.04	0	18.31	0	0	0	0	0	0	154.52	218.95	0	0	0	0	0	0	0	1398.57	0	0	0	12.09	80	9.74	0	0	79.82	0	0	0	1.62	3.64	0
Observation1484	0	0	0	0	0	0	0	0	534.18	0	6.26	0	27.29	0	0	1755.9	0	0	0	0	0	0	0	0	786.52	59.95	0	0	0	0	0	0	0	902.93	0	2.04	0	2.32	0	0	0	0	0	0	0	0	0	11.34	0
Observation1486	0	140.22	0	96.66	0	0	2.92	0	318.63	0	52.52	0	0	116.96	0	1256.38	0	0	0	0	0	0	0	0	135.19	952.64	0	0	0	0	0	0	0	1079.49	0	0	0	9.53	39.2	11.73	0	0	121.79	0	0	0	0	2.94	0
Observation1488	0	0	0	0	0	0	0	0	52.63	0	0	0	0	1226.81	0	501	0	0	0	0	0	0	0	0	0	0	0	0	0	0	0	0	0	1685.83	0	0	0	7.08	34.2	21.99	0	0	0	0	0	0	17.53	26.82	0
Observation14900J	0	0	0	0	0	0	0	0	0	0	0	0	0	280.89	0	885.66	0	0	0	0	0	0	0	0	0	0	0	0	0	0	0	0	0	1165.29	0	0	0	0	18.19	2.01	0	0	2.8	0	0	0	0	6.61	0
Observation14910J	0	0	0	0	0	0	0	0	97.77	0	0	0	0	105.94	0	467.22	0	0	0	0	0	0	0	0	0	47.8	0	0	0	0	0	0	0	527.35	0	0	0	7.02	6.55	0.36	0	0	8.97	0	0	0	0.88	17.41	0
Observation14940J	0	0	0	0	0	0	0	0	913.79	0	0	0	0	1241.82	0	112.64	0	2.48	0	0	0	0	0	0	0	0	0	0	0	0	0	0	0	968.81	0	0	0	3.05	69.2	4.97	0	0	0	0	0	0	0	1.65	0
Observation14950J	0	0	0	0	0	0	0	0	18.13	0	0	0	0	73.46	0	200.38	0	22.99	0	0	0	0	0	0	0	0	0	0	0	0	0	0	0	294.66	0	0	0	7.52	39.33	9.75	0	0	0	0	0	0	0	0	0
Observation14980J	0	119.5	0	0	0	0	1.72	0	144.66	0	0	0	0	319.21	0	1242.25	0	2.73	0	0	0	0	0	0	0	622.43	0	0	0	0	0	0	0	1705.5	0	0	0	14.07	43.26	8.88	0	0	0	0	0	0	0.95	6.95	0
Observation1500	0	0	0	297.54	0	0	0	0	144.66	0	1.73	0	4.28	1010.63	0	463.58	0	0	0	0	0	0	0	0	441.45	0	0	0	0	0	0	0	0	1053.82	0	0	0	15.68	44	6.16	0	0	0	0	0	0	0	0	0
Observation1870	0	0	0	0	0	0	0	0	399.65	0	0	0	0	1544.83	0	84.22	0	0	0	0	0	0	0	0	221.41	49.27	0	0	0	0	0	0	0	1238.76	0	0	0	1.93	130.7	11.33	0	0	0	0	0	0	2.95	8.18	0
Observation1873	0	0	0	0	0	0	0	0	554.31	0	0	0	0	794.68	0	914.48	0	0	0	0	0	0	0	0	47.93	0	0	0	0	0	0	0	0	1264.86	0	0	0	2.87	51.6	17.25	0	0	0	0	0	0	4.95	50.24	0
Observation18760J	0	9.56	0	34.68	0	0	9.11	0	0	0	0	0	0	1040.62	0	640.54	0	0	0	0	0	0	0	0	3.7	23.76	0	0	0	0	0	0	0	1678.16	0	0	0	7.91	69.07	5.8	0	0	4.02	0	0	0	3.29	7.43	0
Observation18790J	0	0	0	0	0	0	0	0	168.9	0	0	0	0	1734.51	0	0	0	0	0	0	0	0	0	0	142.68	0	0	0	0	0	0	0	0	1579.18	0	0	0	0	62.75	0	0	0	0	0	0	0	5.54	21.79	0
Observation1882	0	0	0	0	0	0	0	0	450.71	0	0	0	0	1337.18	0	299.71	0	0	0	0	0	0	0	0	192.86	0	0	0	0	0	0	0	0	1386.31	0	0	0	0	127.62	4.48	0	0	0	0	16.33	0	8.93	32.3	0
Observation1885	0	0	0	0	0	0	0	0	623.72	0	0	0	5.1	457.35	0	1190.09	0	0	0	0	0	0	0	0	0	49.86	0	0	0	0	0	0	0	1607.24	0	0	0	17.43	94.03	3.22	0	0	0	0	0	0	8.79	8.27	0
Observation18880J	0	222.76	0	917.69	0	0	87.4	0	0	0	0	0	2.57	634.31	0	840.97	0	0	0	0	0	0	0	0	0	0	0	0	0	0	0	0	0	1690.24	0	0	0	6.07	44.71	3.43	0	0	26.18	0	0	0	1.98	3.81	0
Observation1144	0	0	0	0	0	0	0	0	0	0	0	13.84	9.57	569.03	0	1161.29	0	0	0	0	0	0	0	0	10.26	549.84	0	0	26.26	0	0	0	0	642.34	0	0	0	7.49	35.79	0	0	0	0	0	0	1.6	0	894.37	0
Observation11450J	0	0	0	0	0	0	0	0	126.67	0	3.24	0	17.78	1701.21	0	6.41	0	0	0	0	0	0	0	0	601.8	645.32	0	0	0	0	0	0	0	813.71	0	0	0	0	43.97	3.6	0	0	28.08	0	0	0	0	146.09	0
Observation11460J	0	802.94	0	35.54	0	0	27.56	0	0	0	0	0	3.92	123.36	0	0	0	0	0	0	0	0	0	0	0	0	0	0	0	0	0	0	0	915.38	0	0	0	0	141.94	0	0	0	8.2	0	0	0	0	0	0
Observation11470J	0	0	0	0	0	0	0	0	0	0	0	0	5.54	573.42	0	0	0	0	0	0	0	0	0	0	67.59	439.34	0	0	0	0	0	0	0	456.7	0	0	0	0	14.93	0	0	0	118.33	0	0	0	3.94	1.59	0
Observation11480J	0	0	0	0	0	0	0	0	1341.99	0	12.06	0	40.36	1265.09	0	379.59	0	0	0	0	0	0	0	0	705.87	24.68	0	0	0	0	0	0	0	389.47	0	0	0	0	50.09	4.45	0	0	67.69	0	0	0	0	493.02	0
Observation11490J	0	0	0	0	0	0	0	0	1123.12	0	21.75	0	6.24	1704.4	0	0	0	0	0	0	0	0	0	0	64.43	30.3	0	0	0	0	0	0	0	1527.28	0	0	0	0	34.73	0	0	0	39.96	0	0	0	0	159.39	0
Observation11500J	0	538.49	0	54.56	0	0	1171.51	0	0	0	0	0	5.36	1238.54	0	0	0	0	0	0	0	0	0	0	0	0	0	0	0	0	0	0	0	1744.14	0	0	0	0	8	0	0	0	10.11	0	0	0	0	25.15	0
Observation11510J	0	0	1.4	165.63	1.2	0	593.95	0	0	0	0	0	16.98	1681.21	0	0	0	0	0	0	0	0	0	0	0	0	0	0	0	0	0	0	0	1377.03	0	0	0	0	65.79	0	0	0	26.65	0	0	0	3.31	262.24	0
Observation14140J	0	0	0	0	0	0	0	0	0	0	0	0	0	5.65	0	826.22	0	0	0	0	0	0	0	0	0	0	0	0	0	0	0	0	0	353.89	0	0	0	0	5.09	2.31	0	0	0	0	0	0	0	467.76	0
Observation14150J	0	0	0	0	0	0	0	0	0	0	0	0	0	238.64	0	608.49	92.75	4.7	0	0	0	0	0	0	0	677.49	0	0	0	0	0	0	0	888.12	0	0	0	5.86	2.08	7.55	0	0	0	0	0	0	0	54.82	0
Observation14160J	0	100.92	0	0	0	0	0	0	233.74	0	0	0	11.94	0	0	1600.24	0	0	0	0	0	0	0	0	0	1516.17	0	0	0	0	0	0	0	1686.67	0	0	0	6.83	6.68	1.6	0	0	79.34	0	0	0	0.98	14.13	0
Observation14170J	0	220.1	0	0	0	0	2.49	29.52	871.1	0	0	0	0	910.67	0	609.5	0	0	0	0	0	0	0	0	0	196.85	0	0	0	0	0	0	0	719.34	0	0	0	3.1	13.5	3.1	0	0	0	0	0	0	1.07	927.81	0
Observation1418	0	0	0	0	0	0	0	0	0	0	3.81	10.1	0	0	0	1778.71	0	0	0	0	0	0	0	0	0	168.56	0	0	0	0	0	0	0	388.89	0	0	0	3	0	0	0	0	0	0	0	0	3.83	1335.66	0
Observation1419	0	0	0	0	0	0	0	0	329.81	0	0	0	0	22.24	0	1735.15	0	0	0	0	0	0	0	0	0	605.73	0	0	13.05	0	0	0	0	1169.1	0	0	0	9.89	10.14	2.4	0	0	0	0	0	0	6.14	627.85	0
Observation1420	0	0	0	0	0	0	0	0	1605.93	0	0	0	0	1756.59	0	0	0	0	0	0	0	0	0	0	0	132.77	0	0	0	0	0	0	0	1295.14	0	0	0	0	40.5	0	0	0	0	0	0	0	0	25.44	0
Observation1421	0	1261.83	0	119.56	0	0	29.04	0	96.62	0	0	0	0	369.21	0	78.26	0	0	0	0	0	0	0	0	0	0	0	0	2.25	0	5.86	0	0	1621.67	0	5.52	0	0	68.28	8.81	0	0	0	0	0	0	0	35.44	0
Observation1810	0	0	0	0	0	0	0	0	75.01	0	0	0	0	215.79	0	1245.05	374.37	0	0	0	0	0	0	0	5.63	425.14	0	0	14.11	0	0	0	0	1527.21	0	0	0	21.91	13.39	2.78	0	0	5.96	0	0	0	0	732.31	0
Observation18110J	0	0	0	0	0	0	0	0	0	0	0	0	0	1275.61	0	262.47	129.17	0	0	0	0	0	0	0	0	382.86	0	0	0	0	0	0	0	898.66	0	0	0	18.11	48.76	6.77	0	0	16.85	0	0	0	5.22	395.62	0
Observation18120J	0	0	0	0	0	0	0	0	0	0	0	0	0	15.04	0	960.94	204.89	0	0	0	0	0	0	0	0	661.41	0	0	0	0	0	0	0	1366.57	0	0	0	5.2	12.57	2.11	0	0	4.83	0	0	0	3.08	93.12	0
Observation18130J	0	0	0	0	0	0	0	0	0	0	0	0	0	0	0	0	218.26	0	0	0	0	0	0	0	0	297.45	0	0	0	0	0	0	0	217.97	0	0	0	0	0	0	0	0	80.37	0	0	0	0	0	0
Observation18140J	0	0	0	0	0	0	0	0	72.26	0	0	0	0	377.51	0	1270.82	0	0	0	0	0	0	0	0	0	0	0	0	1.01	0	0	0	0	713.5	0	0	0	30.02	48.75	8.41	0	0	4.75	0	0	0	0	946.06	0
Observation18150J	0	0	0	0	0	0	0	0	138.02	0	0	0	0	310.58	0	1415.76	0	0	0	0	0	0	0	0	0	162.07	0	0	0	0	0	0	0	1334.63	0	0	0	25.23	19.53	4.99	0	0	12.28	0	0	0	1.27	378.55	0
Observation18160J	0	0	0	0	0	0	173.19	0	0	0	0	0	0	275.34	0	1090.99	0	0	0	0	0	0	0	0	0	468.45	0	0	0	0	0	0	0	1575.03	0	0	0	8.7	9.46	1.66	0	0	6.86	0	0	0	1.16	201.41	0
Observation18170J	0	0	40.47	155.91	0	0	1126.47	0	0	0	0	0	0	1714.06	0	0	0	0	0	0	0	0	0	0	0	0	0	0	0	0	0	0	0	1422.6	0	0	0	0	72.11	0	0	0	14.29	0	0	0	0	242.91	0
Observation20390J	0	0	0	0	0	0	0	0	0	0	0	0	0	224.3	0	1321.3	228.3	0	0	0	0	0	0	0	0	423.7	0	0	0	0	0	0	0	964.75	0	13.69	0	3.84	11.83	4.74	0	0	0	0	0	0	1.68	796.91	0
Observation20400J	0	189.71	0	0	0	0	3.18	0	0	0	0	0	0	243.99	0	809.04	480.82	0	0	0	0	0	0	0	0	388.27	0	0	0	0	0	0	0	1219.67	0	0	0	14.59	40.63	3.48	0	0	9.22	0	0	0	0	483.08	0
Observation20410J	0	1.93	0	26.89	0	0	23.54	265.14	0	0	0	0	0	24.02	0	1083.84	0	0	0	0	0	0	0	0	576.03	458.62	0	0	0	0	0	0	0	851.59	0	0	0	2.46	6.02	1.65	0	0	0	0	0	0	0	348.16	0
Observation2042	0	0	0	0	0	0	0	0	0	0	0	0	0	0	0	522.54	0	243.26	0	0	0	0	0	0	0	0	0	0	0	0	0	0	0	708.7	0	0	0	3.57	0	16.75	0	0	0	0	0	0	0	164.53	0
Observation2043	0	0	0	0	0	0	0	0	926.03	0	0	0	4.21	991.64	0	4.13	0	0	0	0	0	0	0	0	0	334.17	0	0	0	0	0	0	0	923.01	0	0	0	0	10.47	2.54	0	0	0	0	0	0	0	5.86	0
Observation2045	0	136	0	0	0	0	20.41	0	628.82	0	0	0	6.89	797.86	0	811.73	0	0	0	0	0	0	0	0	0	0	0	0	0	0	0	0	0	1587.63	0	0	3.73	0	36.13	5.15	0	0	0	0	0	0	0	156.8	0
Observation2046	0	1298.55	0	0	0	0	0	0	0	0	0	0	0	0	0	31.06	0	0	0	0	0	0	0	0	0	0	0	0	4.99	0	0	0	0	1323.37	0	0	0	9.39	14.11	2.12	0	0	0	0	0	0	0	0	0
Observation2047	0	0	0	198.78	0	0	0	0	0	0	0	0	0	40.64	0	397.64	0	0	0	0	0	0	0	0	0	0	0	0	0	0	0	0	0	431.25	0	0	0	2.22	32.64	2.49	0	0	0	0	0	0	0	60.24	0
Observation0849	0	0	0	0	0	0	0	0	1180.1	0	5.81	0	0	1741.67	0	0	0	0	0	0	0	0	0	0	306.53	0	0	0	0	0	0	0	0	830.92	0	20.41	5.47	0	60.14	0	0	0	0	0	0	0	0	46.14	0
Observation0851	0	0	0	0	0	0	0	0	1485.5	0	0	0	0	1769.2	0	0	0	0	0	0	0	0	0	0	163.46	17.48	0	0	0	0	0	0	0	1189.95	0	32.1	0	0	31.82	0	0	0	1.83	0	0	0	5.35	89.02	0
Observation0853	0	0	0	0	0	0	0	0	1033.08	0	0	0	0	1789.63	0	0	0	0	0	0	0	0	0	0	183.43	14.32	0	0	0	0	0	0	0	1110.44	0	20.78	0	0	25.18	0	0	0	0	0	0	0	0	337.46	0
Observation08550J	0	0	0	0	0	0	0	0	1651.32	0	0	0	0	432.2	0	1362.41	0	0	0	0	0	0	0	0	0	0	0	0	0	0	0	0	0	1733.05	0	0	0	0	0	2.66	0	0	0	0	0	0	0	65.94	0
Observation08580J	0	0	0	0	0	0	0	0	959.8	0	0	0	0	960.07	0	0	0	0	0	0	0	0	0	0	4.02	0	0	0	0	0	0	0	0	874.33	0	0	0	0	0	0	0	0	0	0	0	0	0	15.1	0
Observation08590J	0	0	0	0	0	0	0	0	0	0	0	0	0	840.13	0	0	0	0	0	0	0	0	0	0	110.64	0	0	0	0	0	0	0	0	727.89	0	0	0	0	1.72	0	0	0	0	0	0	0	0	0	0
Observation08610J	0	200.7	0	112.38	0	0	0	0	654.86	0	0	0	0	1533.61	0	0	0	0	0	0	0	0	0	0	0	0	0	0	0	0	0	0	0	1599.89	0	0	0	0	41.87	0	0	0	0	0	0	0	0	96.48	0
Observation0863	0	0	0	0	0	0	0	0	1465.12	0	6.89	0	0	1770.84	0	0	0	0	0	0	0	0	0	0	0	0	0	0	0	0	0	0	0	1393.71	0	6.81	0	0	27.25	0	0	0	0	0	0	0	10.41	69.02	0
Observation12030J	0	0	0	0	0	0	0	0	656.05	0	0	0	0	714.78		0	0	0	0	0	0	0	0	0	0	83.37	0	0	0		0	0	0	317.72	0	0	0	0	14.67	0	0	0	0	0	0	0	0	61.35	0
Observation12040J	0	0	0	0	0	0	0	0	203.45	0	0	0	0	1064.86		0	0	0	0	0	0	0	0	0	0	0	0	0	0		0	0	0	1020.01	0	0	0	0	7.18	0	0	0	0	0	0	0	0	0	0
Observation12070J	0	0	0	0	0	0	0	0	690.09	0	0	0	0	1716.62		0	0	0	0	0	0	0	0	0	68.58	20.5	0	0	0		0	0	0	1459.17	0	0	0	0	46.03	0	0	0	27.39	0	0	0	0	37.62	0
Observation12100J	0	0	0	0	0	0	0.75	0	715.96	0	0	0	0	1593.72		0	0	0	0	0	0	0	0	0	31.37	140	0	0	0		0	0	0	1431.61	0	10.05	0	0	37.67	0	0	0	150.49	0	0	0	6.42	100.53	0
Observation12130J	0	0	0	0	0	0	2.16	0	799.18	0	0	0	0	1744.86		0	0	0	0	0	0	0	0	0	0	35.03	0	0	0		0	0	0	1223.68	0	18.98	0	0	38.09	0	0	0	9.36	0	0	0	9.54	497.57	0
Observation1216	0	0	0	0	0	0	0	0	1139.07	0	66.86	0	0	1641.8		0	0	0	0	0	0	0	0	0	7.5	267.49	0	0	0		0	0	0	863.62	0	5.41	0	0	15.94	0	0	0	86.96	0	0	0	12.41	398.84	0
Observation1219	0	0	0	0	0	0	0	0	1217.65	0	106.03	0	0	1686.83		0	0	0	0	0	0	0	0	0	0	68.24	0	0	0		0	0	0	1363.73	0	0	0	0	29.13	0	0	0	0	0	0	0	4.46	91.97	0
Observation12220J	0	0	0	2.51	0	0	6.71	0	631.41	0	0	0	0	1605.85		0	0	0	0	0	0	0	0	0	150.8	0	0	0	0		0	0	0	1391.7	0	0	9.42	0	32.42	0	0	0	138.35	0	0	0	0	74.32	0
Observation1485	0	0	0	0	0	0	0	0	1063.2	0	0	0	0	1530.2		0	0	0	0	0	0	0	0	1812.51	0	444.79	0	0	8.9		0	0	0	1461.34	0	20.82	0	0	114.56	0	0	0	149.97	0	0	0	0	0	0
Observation1487	0	64.89	0	205.9	0	0	1.84	0	273.28	0	0	0	0	1697.81		0	0	0	0	0	0	0	122.75	1672.8	121.88	0	0	0	9.11		0	0	0	1517.47	0	0	0	0	44.05	0	0	0	0	0	0	0	0	2.98	0
Observation14890J	0	0	0	0	0	0	8.21	0	638.16	0	0	0	0	1773.01		0	0	0	0	0	0	0	22.87	1444.72	195.41	18.86	0	0	0		0	0	0	1397.9	0	0	0	0	19.89	0	0	0	0	0	0	0	0	143.91	0
Observation14920J	0	0	0	0	0	0	0	0	0	0	0	0	0	1145.47		0	0	0	0	0	0	0	10.49	1123.94	0	98.02	0	0	0		0	0	0	1114.51	0	1.17	0	0	45.1	0	0	0	0	0	0	0	0	17.83	0
Observation14930J	0	0	0	0	0	0	0	0	0	0	0	0	0	584.5		0	0	0	0	0	0	0	9.74	568.99	0	0	0	0	0		0	0	0	569.27	0	0	0	0	12.64	0	0	0	0	0	0	0	0	0	0
Observation14960J	0	0	0	0	0	0	0	0	88.44	0	0	0	0	1345.22		0	0	0	0	0	0	0	68.59	1264.91	11.01	0	0	0	0		0	0	0	1252.42	0	0	0	0	40.71	0	0	0	0	0	0	0	0	0	0
Observation14970J	0	0	0	0	0	0	0	0	0	0	0	0	0	408.98		0	0	0	0	0	0	0	0	408.6	0	0	0	0	0		0	0	0	408.95	0	0	0	0	0	0	0	0	0	0	0	0	0	0	0
Observation1499	0	60.14	0	77.32	0	0	0	0	1469.24	0	0	0	0	1617.08		6.66	0	0	0	0	0	0	0	1808.92	0	0	0	0	0		15.07	0	0	1660.51	0	0	0	3.25	95.81	3.88	0	0	0	0	0	0	0	0	0
Observation1501	0	0	0	254.83	0	0	9.58	0	783.97	0	11.56	0	0	1625.95		0	0	0	0	0	0	0	0	1809.33	0	436.8	0	0	0		0	0	0	1514.44	0	0	0	0	126.54	0	0	0	26.36	0	0	0	0	1.43	0
Observation1871	0	0	0	0	0	0	0	0	1450.1	0	0	0	0	1890.81		0	0	0	0	0	0	0	76.46	1866.39	0	454.74	0	0	0		0	0	0	1751.71	0	0	0	0	42.68	0	0	0	0	0	0	0	0	38.43	0
Observation1874	0	0	0	0	0	0	0	0	868.12	0	0	0	0	1715.49		0	0	0	0	0	0	0	77.32	1574.26	43.66	31.9	0	0	0		0	0	0	1361.66	0	16.61	0	0	78.21	0	0	0	0	0	5.82	0	0	225.27	0
Observation18770J	0	5.21	0	191.45	0	0	0	0	681.09	0	0	0	0	829.95		914.26	0	0	0	0	0	0	19.33	1662.74	66.55	57.57	0	0	0		0	0	0	1625.08	0	0	0	2.61	45.1	3.88	0	0	0	0	0	0	0	28.57	0
Observation18800J	0	0	0	0	0	0	0	0	862.42	0	0	0	0	1738.47		0	0	0	0	0	0	0	2.63	1663.18	0	34.75	0	0	0		0	0	0	1669.88	0	0	0	0	56.13	0	0	0	0	0	0	0	0	74.09	0
Observation1883	0	0	0	0	0	0	0	0	1371.15	0	0	0	0	913.14		819.59	0	0	0	0	0	0	0	1753.16	0	0	0	0	0		0	0	0	1695.34	0	0	0	2.93	61.27	3.57	0	0	0	0	5.97	0	0	15.5	0
Observation1886	0	0	0	0	0	0	0	0	1320.96	0	0	0	0	787.22		1010.89	0	0	0	0	0	0	0	1765.51	52.83	0	0	0	0		0	0	0	1673.4	0	16.48	0	0	43.84	2.51	0	0	0	0	0	0	2.78	42.8	0
Observation18890J	0	52.47	0	619.06	0	0	52.33	0	0	0	0	0	0	1609.38		0	0	0	0	0	0	0	0	1639.75	0	0	0	0	0		0	0	0	1653.13	0	0	0	0	114.57	0	0	0	0	0	0	0	0	1.32	0
Observation0909	0	0	0	47.29	1.44	0	281.06	0	525.71	0	0	0	0	434.46	0	756.87	0	0	0	0	0	0	0	0	14.46	201.49	0	0	0	0	0	0	0	924.02	0	0	0	87.65	202.3	124.74	0	16.11	125.14	0	5.55	0	0	7.26	0
Observation0910	0	0	0	0	0	0	0	0	517.53	0	0	0	0	91.71	0	1560.81	0	5.2	0	0	0	0	0	0	451.02	45.81	0	0	8.7	0	0	0	0	1025.27	0	0	0	16.6	63.73	33.92	0	35.39	2.96	0	0	0	2.36	37.83	0
Observation0911	0	0	0	0	0	0	0	0	0	0	0	0	0	117.3	0	212.11	0	0	0	0	0	0	0	0	0	0	0	0	0	0	0	0	0	306.41	0	0	0	0	110.38	4.24	0	0	13.66	0	0	0	0	7.51	0
Observation0912	0	244.11	0	261.88	0	0	32.47	0	8.72	0	0	0	4.45	472.87	0	449.01	0	0	0	10.56	0	0	0	0	103.51	62.69	0	0	0	0	0	0	0	942.33	0	0	0	13.5	103.94	19.24	0	0	7.84	0	11.83	0	1.81	4.6	0
Observation0913	0	0	0	0	0	0	0	0	488.3	0	0	0	3.79	1137.03	0	406.17	0	0	0	0	0	0	0	0	245.76	48.85	0	0	0	0	0	0	0	1226.19	0	0	0	40.11	177.27	9.69	0	0	4.26	0	0	0	1.81	18.17	0
Observation09140J	0	0	0	0	0	0	0	0	1287.44	0	0	0	0	1346.15	0	306.28	0	0	0	0	0	0	0	0	121.02	0	0	0	0	0	0	0	0	1508.2	0	0	2.26	34.63	64.68	8.67	0	2.76	16.8	0	15.1	0	3.86	1.49	0
Observation09150J	0	0	0	0	0	0	0	0	197.35	0	4.94	0	0	766.41	8.03	341.01	0	0	0	9.89	0	0	0	0	62.93	0	0	0	0	0	0	0	0	1012.6	0	0	0	74.26	287.56	11.65	0	15.34	193.95	0	138.19	0	4.68	38.15	0
Observation09160J	0	0	0	0	0	0	0	0	102.55	0	0	0	0	352.33	0	0	0	0	0	0	0	0	0	0	0	95.55	0	0	0	0	0	0	0	350.35	0	0	0	0	7.25	0	0	0	6.59	0	0	0	0	3.23	0
Observation09170J	0	167.15	0	470.27	0	0	190.93	0	0	0	0	0	6.97	697.58	0	387.12	0	0	0	0	0	0	0	0	0	0	0	0	0	0	0	0	0	1198.7	0	0	0	28.93	93.37	8.18	0	0	41.49	0	0	0	4.23	32.86	0
Observation11750J	0	0	0	0	0	0	170.13	0	541.5	0	0	0	0	1358.46		330.7	0	0	0	0	0	0	0	0	354.63	0	0	0	0	0	0	0	0	1164.88	0	0	0	0	95.36	1.05	0	0	1.81	0	0	0	0	10.82	0
Observation11760J	0	0	0	0	0	0	0	0	0	0	0	0	1.36	108.35		1488.46	0	5.69	0	0	0	0	0	0	470.66	27.11	0	0	0	0	0	0	0	999.69	0	0	40.94	5.72	37.55	17.55	0	0	75.34	0	0	0	1.62	110.16	0
Observation11770J	0	0	0	0	0	0	0	0	0	0	0	0	0	190.34		694.92	0	0	0	0	0	0	0	0	0	0	0	0	0	0	0	0	0	784.99	0	0	0	3.5	6.57	1.86	0	0	0	0	0	0	3.77	140.27	0
Observation11780J	0	92.39	0	211.43	0	0	51.14	0	0	0	0	0	0	493.54		54.22	0	19.62	0	0	0	0	0	0	0	0	0	0	0	0	0	0	0	649.37	0	0	0	1.62	167.16	12.26	0	0	10.45	0	0	0	1.49	0	0
Observation1179	0	0	0	0	0	0	0	0	0	0	0	0	0	1356.46		264.73	0	0	0	7.38	0	0	0	0	70.37	0	0	0	0	0	0	0	0	1527.7	0	0	1.84	27.95	58.8	27.99	0	46.64	0	0	0	0	0	33.7	0
Observation1180	0	0	0	0	0	0	0	0	0	0	0	0	0	1072.77		333.98	0	55.92	0	0	0	0	0	0	328.78	0	0	0	0	0	0	0	0	1032.83	0	0	0	28.78	174.08	35.18	0	19.09	19.79	0	23.92	0	6.99	15.21	0
Observation1182	0	83.88	73.87	130.48	0	0	0.91	108.02	0	0	0	0	0	702.97		758.31	0	0	0	0	0	0	0	0	34.07	0	0	0	0	0	0	0	0	1437.83	0	0	0	31.4	166.82	9.64	0	0	0	0	0	0	0	253.31	0
Observation1525	0	0	0	0	0	0	0	0	0	0	45.37	0	0	365.43		0	0	0	0	0	0	0	0	0	0	164.29	0	0	0	0	0	0	0	359.91	0	0	0	0	39.96	0	0	0	7.14	0	0	0	0	0	0
Observation1526	0	0	0	0	0	0	0	0	187.71	0	0	0	0	1279.77		0	0	0	0	0	0	0	0	0	0	0	0	0	0	0	0	0	0	1275.3	0	0	0	0	105.04	0	0	0	0	0	0	0	0	233	0
Observation1527	0	0	0	0	0	0	0	0	0	0	0	0	0	1573.33		0	0	0	0	0	0	0	0	0	312.07	0	0	0	13.6	0	0	0	0	1209.69	0	0	0	0	240.01	0	0	0	2.04	0	0	0	4.67	439.75	0
Observation1528	0	0	0	0	0	0	0	0	0	0	54.45	0	4.15	114.71		1005.4	0	18.76	0	0	0	0	0	0	0	400.81	0	0	0	0	0	0	0	1487.31	0	0	0	23.9	142.42	25.08	0	0	5.1	0	0	0	10.31	222.27	0
Observation1529	0	0	0	0	0	0	0	0	1438.23	0	0	0	0	1776.45		0	0	0	0	0	0	0	0	0	0	0	0	0	0	0	0	0	0	1761.53	0	0	0	0	36.92	0	0	0	0	0	0	0	0	436.66	0
Observation1530	0	0	0	0	0	0	0	0	717.69	0	0	0	0	1043.63		603.67	0	0	0	0	0	0	0	0	0	0	0	0	0	0	0	0	0	1612.61	0	0	0	16.45	105.82	17.86	0	9.62	0	0	0	0	6.38	115.12	0
Observation1531	0	35.02	0	545.95	0	0	12.23	0	6.47	0	0	0	0	904.8		602.69	0	0	0	0	0	0	0	0	0	0	0	0	0	0	0	0	0	1662.07	0	0	0	7.79	100.33	1.53	0	0	5.93	0	0	0	1.94	80.32	0
Observation15320J	0	0	65.3	247.24	0	0	0	0	0	0	0	0	0	822.32		787.12	0	0	0	0	0	0	0	0	0	0	0	0	0	0	0	0	0	1497.5	0	0	0	22.75	103.95	8.87	0	12.99	2.34	0	0	2.38	3.71	90	0
Observation1843	0	0	0	0	0	0	0	0	0	0	77.98	0	0	477.32		0	47.87	0	0	0	0	0	0	0	138.56	444.73	0	0	0	0	0	0	0	422.89	0	0	0	0	2.13	0	0	0	0	0	0	0	0	104.22	0
Observation1844	0	0	0	0	0	0	0	0	0	0	18.77	0	0	1045.98		0	0	2.8	0	0	0	0	0	0	298.4	22.76	0	0	0	0	0	0	0	548.86	0	0	0	0	113.81	15.2	0	0	0	0	0	0	8.87	178.66	0
Observation1845	0	0	0	0	0	0	0	0	0	0	0	0	0	314.23		0	0	0	0	0	0	0	0	0	0	0	0	0	0	0	0	0	0	288.64	0	0	0	0	5.93	0	0	0	0	0	0	0	0	102.66	0
Observation1846	0	0	0	0	0	0	0	0	0	0	0	0	0	1442.33		0	0	0	0	0	0	0	0	0	0	0	0	0	0	0	0	0	0	1425.69	0	0	0	0	55.97	0	0	0	0	0	0	0	0	6.51	0
Observation1847	0	459.38	0	242.75	0	0	98.99	157.44	0	0	0	0	0	768.18		0	0	0	0	0	0	0	0	0	13.11	0	0	0	0	0	19.56	0	0	1213.97	0	0	0	0	363.78	3.01	0	0	0	0	0	0	0	0	0
Observation1848	0	0	0	0	0	0	0	0	873.9	0	0	0	0	911.17		866.87	0	0	0	0	0	0	0	0	0	0	0	0	0	0	0	0	0	1767.03	0	0	0	0	26.31	3.2	0	0	0	0	0	0	0	101.71	0
Observation1849	0	0	0	0	0	0	0	0	526.36	0	95.15	0	6.22	1644.87		0	0	0	0	0	0	0	0	0	141.78	957.73	0	0	0	0	0	0	0	1408.93	0	0	0	0	56.1	0	0	0	0	0	0	0	12.82	25.56	0
Observation18500J	0	0	0	0	0	0	0	0	0	0	0	0	0	93.53		1399.8	0	0	0	88.72	0	0	0	0	73.82	83.39	0	0	0	0	0	0	0	1355.57	0	0	0	33.97	59.76	10.77	0	71.89	13.45	0	0	0	5.76	138.46	0
Observation18510J	0	93.68	0	257.99	0	0	68	92.89	0		0	0	0	1173.32		204.38	0	2.39	0	0	0	0	0	0	0	0	0	0	0	0	0	0	0	1536.46	0	0	11.05	11.61	144.5	10.45	0	11.83	5.09	0	0	0	2.04	16.31	0
Observation10420J	0	0	0	0	0	0	0	0	519.42	0	0	0	0	0	0	1786.28	0	0	0	6.77	0	0	0	3.92	2.81	54.71	0	0	0	0	0	0	0	1699.2	0	0	0	0	0	4.38	0	0	0	0	0	3.92	0	124.54	0
Observation10430J	0	0	0	0	0	0	0	0	897.39	0	0	0	0	0	0	1698.68	0	89.5	0	0	0	0	0	227.4	0	30.79	0	0	0	0	0	0	0	1785.22	0	0	0	0.32	0	6.69	0	0	0	0	0	0	0	7.98	0
Observation1044	0	0	0	0	0	0	0	0	86.03	0	0	0	0	0	0	719.76	0	571.52	0	296.23	0	0	0	0	0	12.62	0	0	0	0	0	0	0	1508.4	0	6.33	0	3.67	0	33.88	0	154.86	0	0	0	0	0	37.1	0
Observation1045	0	0	0	0	0	0	0	0	0	0	0	0	0	0	0	108.22	0	0	0	86.81	0	0	0	227.43	0	0	0	0	0	0	0	0	0	188.12	0	0	1.92	0	0	0	0	104.41	0	0	0	0	0	0	0
Observation1046	0	0	0	0	0	0	0	0	1481.25	0	0	0	0	0	0	1509.71	0	0	0	0	0	0	40.87	1408.16	0	33.59	0	0	0	0	0	0	0	1094.53	0	0	0	0	0	0	0	0	0	0	0	0	0	40.85	0
Observation1047	0	0	0	0	0	0	0	0	584.91	0	1.86	0	0	0	0	1579.02	0	7.66	0	81.68	0	0	0	623.59	27.93	193.7	0	0	0	0	0	0	0	1513.45	0	0	0	0	0	37.23	0	90.58	0	0	0	0	0	64.69	0
Observation1048	0	19.77	0	70.65	0	0	0.37	0	833.83	0	0	0	0	0	0	1531.89	0	0	0	103.35	0	0	0	321.95	0	160.71	0	0	0	0	0	0	0	1477.93	0	0	0.91	5.61	3.83	14.4	0	114.75	0	0	0	0	24.43	156.65	0
Observation1049	0	0	0	350.32	0	0	0	0	0	0	0	0	0	0	0	1342.9	0	5.56	0	8.01	0	0	0	95.09	0	0	0	0	0	0	2.46	0	0	1333.89	0	2.26	0	10.22	3.99	30.76	0	164.93	0	0	0	0	2.81	10.87	0
Observation1050	0	33.72	0	63.33	0	0	0	132.84	0	0	0	0	0	0	0	4.3	0	0	0	64.66	0	0	0	40.7	0	0	0	0	0	0	0	0	0	162.23	0	0	0	3.53	0	17.93	0	21.95	0	0	0	0	0	0	0
Observation13970J	0	0	0	0	0	0	0	0	188.03	0	0	0	0	0	0	720.03	0	0	0	0	0	0	0	718.19	0	0	0	0	0	0	0	0	0	713.78	0	0	0	0	0	0	0	0	0	0	0	0	0	11.55	0
Observation13980J	0	0	0	0	0	0	0	0	0	0	0	0	0	0	0	1040.95	0	0	0	0	0	0	0	659.92	0	0	0	0	0	0	0	0	0	1037.42	0	0	0	4.29	0	1.28	0	8.99	0	0	0	0	0	0	0
Observation13990J	0	141.31	0	426.75	7.48	0	6.57	0	0	0	0	0	0	894.54	0	0	0	126.62	0	430.9	0	0	0	66.89	0	0	0	0	0	0	0	0	0	1581.08	0	0	2.51	0	104.11	36.08	0	20.05	15.86	0	0	0	0	0	0
Observation14000J	0	0	0	0	0	0	0	0	0	0	0	0	0	1768.51	0	0	0	0	0	0	0	0	55.64	905.38	0	134.92	0	0	0	0	0	0	0	1663.49	0	0	0	0	12.98	0	0	0	15.93	0	0	0	0	27.41	0
Observation14010J	0	0	0	0	0	0	0	0	0	0	0	0	0	1092.9	0	374.97	0	0	0	298.32	0	0	0	1497.25	0	7.78	0	0	0	0	0	0	0	1760.56	0	0	0	0	8.29	5.44	0	15.56	0	0	0	0	0	1.09	0
Observation14020J	0	0	0	0	0	0	0	0	0	0	0	0	0	1102.04	0	0	0	21.08	0	0	0	0	0	1109.72	0	0	0	0	0	0	0	0	0	1117.53	0	0	3.82	0	33.72	15.52	0	0	0	0	0	0	0	4.94	0
Observation14030J	0	0	0	0	0	0	0	0	0	0	0	0	0	0	0	0	0	0	0	597.78	0	0	0	0	0	0	0	0	0	0	0	0	0	597.37	0	0	0	0	0	0	0	1.93	0	0	0	0	0	0.7	0
Observation1404	0	0	0	0	0	0	0	0	0	0	0	0	0	0	0	501.35	0	0	0	1130.23	0	0	0	0	0	0	0	0	0	0	0	0	0	1592.55	0	0	0	0	0	15.09	0	149.22	0	0	0	0	8.09	26.55	0
Observation1405	0	51.2	0	317.06	0	0	1.75	235.7	0	0	0	0	0	0	0	850.62	0	5.79	0	366.56	0	0	0	819.28	0	0	0	0	0	0	0	0	0	1508.93	0	0	0	14.81	9.8	69.95	0	155.5	0	0	0	0	5.38	33.66	0
Observation1690	0	0	0	0	0	0	0	0	566.6	0	0	0	0	1241.3	0	116.82	0	301	0	0	0	0	0	0	0	104.7	0	0	0	0	0	0	0	1518.51	0	0	0	0	58.19	53.86	0	27.79	0	0	0	0	0	2.08	0
Observation1691	0	0	0	0	0	0	0	0	0	0	0	0	0	149.34	0	1.74	0	0	0	0	0	0	0	0	0	0	0	0	0	0	0	0	0	147.37	0	0	0	2.53	13.06	18.66	0	0	0	0	0	0	0	0	0
Observation1692	0	0	0	0	0	0	0	0	70.83	0	0	0	0	609.39	0	0	0	0	0	0	0	0	0	0	0	5.16	0	0	0	0	0	0	0	587.16	0	0	0	0	13.99	0	0	0	0	0	0	0	0	0	0
Observation1693	0	0	0	0	7.2	0	0	0	0	0	0	0	0	958.08	0	0	0	0	0	0	0	0	0	0	0	7.17	0	0	0	0	0	0	0	813.7	0	0	0	0	54.84	0	0	0	4.85	0	0	0	0	23.21	0
Observation1694	0	0	0	205.29	2.18	0	1.85	0	0	0	0	0	0	1663.78	0	0	0	0	0	0	0	0	0	0	0	261.1	0	0	0	0	0	0	0	1404.89	0	0	0	0	123.48	0	0	0	1.94	0	0	0	0	28.82	0
Observation1695	0	0	0	0	0	0	0	0	0	0	0	0	0	246.62	0	0	0	130.95	0	0	0	0	0	0	0	0	0	0	0	0	3.11	0	0	362.28	0	0	0	0	51.83	44.39	0	51.56	0	0	0	0	0	0	0
Observation1696	0	0	0	0	0	0	0	0	0	0	0	0	7.56	887.1	0	104.87	0	4.65	0	8.49	0	0	0	0	0	0	0	0	0	0	6.3	0	0	970.41	0	0	0	5.09	142.43	55.12	0	55.75	0	0	0	0	4.42	2.86	0
Observation16970J	0	0	0	0	0	0	0	0	0	0	0	0	0	1560.53	0	21.12	0	0	0	0	0	0	0	0	0	0	0	0	0	0	0	0	0	1531.25	0	0	0	4.65	167.82	5.28	0	8.28	4.28	0	0	0	11.69	60.96	0
Observation16980J	0	0	0	0	0	0	0	0	144.02	0	0	0	0	1421.01	0	170.44	0	2.58	0	0	0	0	0	0	0	0	0	0	0	0	0	0	0	1538.04	0	0	0	1.99	174.62	6.3	0	0	0	0	0	0	9.27	76.87	0
Observation16990J	0	508.4	0	742.06	0	0	10.64	0	0	0	0	0	0	912.8	0	0	0	137.44	0	0	0	0	0	0	0	0	0	0	0	0	0	0	0	1541.14	0	0	0	0	198.39	10.59	0	0	0	0	0	0	0	2.71	0
Observation20230J	0	0	0	0	0	0	0	0	0	0	0	0	0	1556.74	0	0	2.96	0	0	0	0	0	0	0	15.83	99.27	0	0	0	0	0	0	0	1332.01	0	0	0	0	93.73	0	0	0	118.63	0	0	0	3	224.33	0
Observation20240J	0	0	0	0	0	0	0	0	0	0	0	0	0	914.74	0	0	0	0	0	0	0	0	0	0	0	0	0	0	0	0	0	0	0	863.79	0	0	0	0	113.09	0	0	0	5.03	0	0	0	2.4	50.44	0
Observation20250J	0	163.61	0	46.8	0	0	10.98	0	0	0	0	0	0	492.47	0	0	0	0	0	0	0	0	0	0	0	0	0	0	0	0	1.36	0	0	645.75	0	0	0	0	73.67	0	0	0	3.84	0	0	0	0	5.54	0
Observation20260J	0	0	0	86.88	1.02	0	5.18	0	11.97	0	0	0	0	1410.76	0	0	0	7.84	0	0	111.06	0	0	0	54.2	0	0	0	0	0	0	0	0	1341.09	0	1.38	0	0	225.26	13.55	0	0	0	0	0	0	1.61	47.49	0
Observation20270J	0	0	0	0	0	0	0	0	0	0	0	0	0	817.76	0	0	0	0	0	0	0	0	0	0	0	0	0	0	0	0	0	0	0	817.6	0	0	0	0	3.13	0	0	0	0	0	0	0	0	0.66	0
Observation20280J	0	0	0	0	0	0	0	0	0	0	0	0	0	947.73	0	0	0	0	0	0	2.71	0	0	0	0	0	0	0	0	0	0	0	0	938.96	0	0	0	0	21.67	0	0	0	1.32	0	0	0	0	8.21	0
Observation20290J	0	0	0	0	0	0	0	0	0	0	0	0	0	1724.89	0	0	0	0	0	0	0	0	0	0	0	0	0	0	0	0	0	0	0	1687.12	0	0	0	0	56.92	0	0	0	3.99	0	0	0	0	84.28	0
Observation2030	0	21.3	0	0	29.29	0	1.32	0	144.49	0	0	0	0	1451.65	0	11.39	0	124.46	0	6.29	0	0	0	0	0	55.49	0	0	0	0	0	0	0	1486.25	0	0	0	1.6	146.08	11.84	0	0	0	0	0	0	10.89	107.22	0
Observation2031	0	45.69	0	875.04	0	0	0	0	0	0	0	0	0	1632.09	0	0	0	28.07	0	0	0	0	0	0	0	0	0	0	0	0	14.83	0	0	1692.52	0	0	0	0	38.84	54.15	0	0	0	0	0	0	0	28.87	0
Observation1181	0	0	0	0	0	0	0	0	840.33	0	0	0	0	1656.59		67.64	0	0	0	0	0	0	0	0	394.84	0	0	0	0	0	0	0	0	1239.39	0	0	0	3.64	74.05	5.22	0	0	0	0	11	0	6.15	43.55	0
Observation1872	0	0	0	0	0		0	0	1296.28	0	0	0	0	1668.21		0	0	92.5	0	0	0	0	0	0	0	0	0	0	0	0	0	0	0	1737.13		0	0	0	15.69	17.74	0	0	0	0	0	6.24	0	23.79	0
Observation1875	0	0	0	0	0		0	0	1500.23	0	18.55	0	0	1704.31		0	0	0	0	0	0	0	0	0	0	177.39	0	0	0	0	0	0	0	1564.71		0	0	0	68.91	0	0	0	0	0	0	174.25	0	11.42	0
Observation18780J	0	28.05	0	291.72	0		4.62	0	1061.78	0	0	0	0	1691.69		0	0	0	0	0	0	0	0	0	0	0	0	0	0	0	0	0	0	1715.67		0	0	0	59.54	0	0	0	5.37	0	0	0	4.52	16.1	0
Observation18810J	0	0	0	0	0		0	0	953.57	0	0	0	0	1768.03		0	0	0	0	0	0	0	0	0	0	0	0	0	0	0	0	0	0	1767.3		0	0	0	26.09	0	0	0	2.73	0	0	0	9.83	64.8	0
Observation1884	0	0	0	0	0		0	0	1491.8	0	0	0	0	1708.99		0	0	0	0	0	0	0	0	0	0	0	0	0	0	0	0	0	0	1664.42		0	0	0	78.73	0	0	0	0	0	0	26.14	9.02	51.93	0
Observation1887	0	0	0	0	0		0	0	1564.79	0	0	0	0	1751.22		0	0	0	0	0	0	0	0	0	0	0	0	0	0	0	0	0	0	1708.6		0	0	0	55.29	0	0	0	0	0	0	42	31.49	71.71	0
Observation18900J	0	30.47	0	868.71	0		3.78	0	145.48	0	0	0	0	394.37		1181.39	0	0	0	101.55	0	0	0	0	0	0	0	0	0	0	0	0	0	1698.92		0	0	4.89	40.64	2.9	0	27.75	0	0	0	0	10.12	15.47	0
Observation09180J	0	0	0	103.26	0	0	598.78	0	0	0	0	0	0	1607.73	0	0	0	27.17	0	0	0	0	0	0	0	229.65	0	0	0	0	0	0	0	1581.28	0	2.93	0	0	109.33	10.52	0	0	21.35	0	0	0	0	113.43	0
Observation09190J	0	0	0	433.77	0	0	0	0	0	0	0	0	0	1754.85	0	0	0	0	0	0	0	0	0	0	0	474.65	0	0	0	0	0	0	0	1714.97	0	0	0	0	43.52	0	0	0	0	0	0	0	0	21.13	0
Observation09200J	0	0	0	0	0	0	0	0	349.04	0	0	0	0	1710.28	0	0	0	0	0	0	0	0	0	0	0	400.53	0	0	0	0	0	0	0	1689.3	0	0	0	0	60.93	0	0	0	10.74	0	0	0	1.48	13.85	0
Observation0921	0	0	0	0	0	0	0	0	35.84	0	0	0	0	1776.25	0	0	0	0	0	0	0	0	0	0	0	253.4	0	0	0	0	0	0	0	1170.56	0	3.51	0	0	31.77	0	0	0	0	0	0	0	0	34.69	0
Observation0922	0	0	0	0	0	0	0	0	364.54	0	0	0	0	1504.9	0	0	0	0	179.98	0	0	0	0	0	0	695.65	0	0	0	0	0	0	0	1207.6	0	0	0	0	69.42	7.63	3.76	15.45	4.3	0	0	0	5.12	34.78	0
Observation0923	0	795.27	0	0	0	0	0.45	0	1385.28	0	0	0	0	918.92	0	0	0	0	0	0	0	0	0	0	0	322.41	0	0	0	0	0	0	0	1631.58	0	0	0	0	95.15	0	0	0	0	0	0	0	8.91	23.66	0
Observation0924	0	78.56	51.36	1389.18	0	0	0	0	0	0	0	0	0	1398.39	0	10.74	0	0	218.73	0	0	0	0	0	0	0	0	0	0	0	0	0	0	1605.02	0	0	0	6.62	63.77	10.46	0	19.73	0	0	0	0	3.26	7.79	0
Observation10660J	0	249.27	0	127.26	0	0	53.08	0	76.38	0	0	0	0	1419.6	0	0	0	0	0	0	0	0	0	0	0	593.96	0	0	0	0	0	0	0	1657.67	0	0	0	0	82.36	0	0	0	25.5	0	0	0	0	0	0
Observation10670J	0	512.44	0	879.81	0	0	0	0	0	0	0	0	0	1187.14	0	0	0	0	0	0	0	0	0	0	0	66.39	0	0	0	0	0	0	0	1691.87	0	0	0	0	58.92	0	0	0	12.72	0	0	0	2.16	1.23	0
Observation10680J	0	0	0	0	0	0	0	0	236.93	0	0	0	0	1708.37	0	0	0	0	0	0	0	0	0	0	542.29	462.86	0	0	0	0	0	0	0	697.6	0	0	0	0	41.68	0	0	0	10.74	0	0	0	0	268.74	0
Observation10690J	0	0	0	0	0	0	0	0	0	0	0	0	0	457.23	0	723.71	0	56.79	438.86	0	0	0	0	0	0	0	0	0	0	0	0	0	0	1669.63	0	0	0	0	69.47	20.11	0	12.02	0	0	0	0	2.13	3.62	0
Observation10700J	0	0	26.75	0	0	0	0	0	94.57	0	0	0	0	1205.45	0	343.57	0	3.57	98.06	0	0	0	0	0	0	182.41	0	0	0	0	0	0	0	1593.26	0	0	0	0	77.62	9.26	0	17.77	18.2	0	0	0	0	13.48	0
Observation1071	0	691.09	0	0	0	0	7.18	0	0	0	0	0	0	1067.54	0	0	0	0	0	0	0	0	0	0	0	945.48	0	0	0	0	0	0	0	1730.9	0	0	0	0	48.89	0	0	0	0	0	0	0	7.17	0	0
Observation1072	0	161.88	289.01	557.87	0	0	0	0	0	0	0	0	0	1214.82	0	0	0	46.22	141.28	0	0	0	0	0	0	626.11	0	0	0	0	0	0	0	1226.61	0	0	0	1.51	143.98	44.7	13.01	27.43	5.08	0	0	0	0	19.32	0
Observation12390J	0	204.84	0	285.55	0	0	1.4	0	0	0	0	0	0	1290.97	0	0	0	0	191.47	0	0	0	0	0	0	78.59	0	0	0	0	0	0	0	1681.87	0	0	0	0	56.37	10.87	0	18.07	2.16	0	0	0	3.53	3.04	0
Observation1240	0	223.07	11.11	441.7	0	0	10.81	0	0	0	0	0	0	1492.49	0	0	0	0	0	0	0	0	0	0	0	654.48	0	0	4.27	0	0	0	0	1603.26	0	0	0	0	102.7	0	0	0	0	0	0	0	2.03	21.99	0
Observation1241	0	0	0	0	0	0	0	0	415.79	0	0	0	0	1737.67	0	0	0	0	0	0	0	0	0	0	0	818.53	0	0	0.97	0	0	0	0	1526.82	0	0	0	0	92.09	0	0	0	0	0	0	0	5.05	12.31	0
Observation1242	0	0	0	0	0	0	0	0	0	0	16.55	0	0	1464.19	0	0	0	184.26	0	0	0	0	0	0	0	223.27	0	0	0	0	0	0	0	1469.94	0	0	0	0	107.5	16.53	0	0	5.01	0	0	0	4.54	40.19	0
Observation1243	0	0	0	0	0	0	0	0	474.03	0	0	0	0	1773.78	0	0	0	0	0	0	0	0	0	0	14.29	279.08	0	0	0	0	0	0	0	1691.8	0	0	0	0	67.38	0	0	0	0	0	0	0	1.37	18.73	0
Observation1244	0	0	0	0	0	0	0	0	261.8	0	0	0	0	1664.04	0	0	0	0	0	0	0	0	0	0	0	866.63	0	0	1.44	0	0	0	0	1640.1	0	0	0	0	140.86	0	0	0	0	0	0	0	1.55	19.09	0
Observation1245	0	33.2	0	792.38	0	0	1.88	0	367.15	0	0	0	0	1193.38	0	115.63	0	0	290.62	0	0	0	0	0	0	13.38	0	0	0	0	0	0	0	1597.84	0	0	0	0	91.03	11.15	20.88	5.52	0	0	0	0	2.93	0	0
Observation15330J	0	0	0	0	0	0	0	0	59.52	0	0	0	0	1689.16	0	0	0	0	0	0	0	0	0	0	0	110.62	0	0	0	0	0	0	0	1563.11	0	0	0	0	89.75	0	0	0	9.29	0	0	0	2.65	2.98	0
Observation15340J	0	988.94	0	277.5	0	0	0.78	0	0	0	0	0	0	742.83	0	0	0	0	0	0	0	0	0	0	0	0	0	0	0	0	0	0	0	1728.34	0	0	0	0	37.23	0	0	0	8.59	0	0	0	0	0	0
Observation15350J	0	0	0	0	0	0	0	0	421.8	0	0	0	0	1783.62	0	0	0	0	0	0	0	0	0	0	0	304.49	0	0	0	0	0	0	0	1709.59	0	0	0	0	25.63	0	0	0	0	0	0	0	0	15.7	0
Observation15360J	0	0	0	0	0	0	0	0	686.14	0	0	0	0	1728.93	0	0	0	0	0	0	0	0	0	0	0	52.11	0	0	0	0	0	0	0	1708.47	0	0	0	0	60.44	0	0	0	0	0	0	0	2.8	33.67	0
Observation15370J	0	0	0	0	0	0	0	0	887.08	0	0	0	0	1758.79	0	0	0	0	0	0	0	0	0	0	0	442.82	0	0	0	0	0	0	0	1614.66	0	0	0	0	33.1	0	0	0	0	0	0	0	0	28.25	0
Observation1538	0	0	0	0	0	0	0	0	1191.75	0	0	0	0	1537.83	0	23.12	0	0	64.98	0	0	0	0	0	0	0	0	0	0	0	0	0	0	1582.11	0	4.6	0	6.89	129.66	13.21	0	14.87	0	0	0	0	0	8.78	0
Observation1539	0	1039.02	0	125.77	0	0	0	0	215.68	0	0	0	0	1616.78	0	120.07	0	0	6.86	0	0	0	0	0	0	0	0	0	0	0	0	0	0	1639.87	0	0	0	1.73	103.5	33.75	0	0	0	0	0	0	3.61	6.71	0
Observation1721	0	323.89	0	0	0	0	8.4	0	65.53	0	0	0	0	1511.96	0	0	0	0	0	0	0	0	0	0	0	11.84	0	0	0	0	0	0	0	1748.21	0	0	0	0	132.12	0	0	0	0	0	0	0	4.55	5.53	0
Observation1722	0	89.8	0	477.43	0	0	0	0	1197.65	0	0	0	0	0	0	1651.06	0	11.91	15.64	0	0	0	0	0	0	853.7	0	0	0	0	0	0	0	1762.25	0	0	0	21.83	0	17.32	0	0	0	0	0	0	0	6.67	0
Observation1723	0	0	12.46	0	0	0	0	0	162.16	0	7.33	0	0	482.02	0	582.26	0	0	0	0	0	0	0	0	0	69.44	0	0	0	0	0	0	0	966.2	0	0	0	0	50.45	11.93	0	0	12.81	0	0	0	7.29	150.53	0
Observation1724	0	0	0	0	0	0	0	0	0	0	0	0	0	20.62	0	692.75	0	0	0	0	0	0	0	0	0	0	0	0	0	0	0	0	0	710.81	0	0	0	0	5.06	5.41	0	0	0	0	0	0	0	0	0
Observation1725	0	0	0	0	0	0	0	0	0	0	0	0	0	1158.04	0	0	0	0	465.33	0	0	0	0	0	40.03	377.27	0	0	0	0	0	0	0	1494.07	0	0	0	39.12	110.74	4.78	0	12.97	7.31	0	0	0	10.98	14.78	0
Observation1726	0	0	0	0	0	0	0	0	0	0	0	0	0	0	0	977.67	0	5.95	817.5	0	0	0	0	0	0	0	0	0	0	0	0	0	0	1798.22	0	0	0	0	0	8.51	0	0	0	0	0	0	7.11	20.37	0
Observation17270J	0	445.11	0	0	0	0	0	0	0	0	0	0	0	186.6	0	1125.82	0	0	0	0	0	0	0	0	0	0	0	0	0	0	0	0	0	1755.89	0	0	0	0	37.06	1.46	0	0	0	0	0	0	0	3.62	0
Observation17280J	0	199.49	32.53	999.9	0	0	0	0	0	0	0	0	0	1077.8	0	0	0	0	431.76	0	0	0	0	0	93.19	253.72	0	0	0	0	0	0	0	1591.01	0	0	0	0	35.18	11.54	0	18.28	14.3	0	0	0	0	6.79	0
Observation11040J	0	652.49	0	0	0	0	1.26	0	734.43	0	0	0	0	1050.79	0	0	0	0	0	0	0	0	0	0	0	0	0	0	0	0	0	0	0	1698.77	0	0	4.49	0	43.73	0	0	0	0	0	0	0	0	0	0
Observation11060J	0	250.65	0	580.99	0	0	0	0	79.84	0	0	0	0	1483.22	0	0	0	0	0	0	0	0	0	0	0	192.37	0	0	0	0	0	0	0	1372.89	0	0	0	0	54.71	0	0	0	0	0	0	0	0	291.35	0
Observation11080J	0	0	0	0	0	0	0	0	504.81	0	0	0	0	1772.72	0	0	0	0	0	0	0	0	0	0	35.93	170.06	0	0	0	0	0	0	0	1568.68	0	0	0	0	12.82	0	0	0	0	0	0	0	0.63	160.33	0
Observation1110	0	0	0	0	0	0	0	0	0	0	0	0	0	340.09	0	0	0	0	0	0	0	0	0	0	0	0	0	0	0	0	0	0	0	335.36	0	0	0	0	5.95	0	0	0	0	0	0	0	0	9.01	0
Observation1111	0	0	0	0	0	0	0	0	264.29	0	0	0	0	1416.28	0	0	0	0	0	0	0	0	0	0	0	0	0	0	0	0	0	0	0	988.95	0	0	0	0	29.41	0	0	0	0	0	0	0	3.9	357.23	0
Observation1113	0	0	0	0	0	0	0	0	992.1	0	0	0	0	994.95	0	0	0	0	0	0	0	0	0	0	0	0	0	0	0	0	0	0	0	343.32	0	39.25	0	0	6.12	0	0	0	0	0	0	0	0	0	0
Observation1114	0	0	0	0	0	0	0	0	812.01	0	0	0	0	812.3	0	0	0	0	0	0	0	0	0	0	0	0	0	0	0	0	0	0	0	304.76	0	0	0	0	0	0	0	0	0	0	0	0	0	3.33	0
Observation1116	0	13.37	0	0	0	0	7.4	0	976.16	0	0	0	0	1196.58	0	0	0	0	0	0	0	0	0	0	0	0	0	0	0	0	0	0	0	1141.44	0	3.68	0	0	62.78	0	0	0	3.89	0	0	0	0	10.17	0
Observation1117	0	312.94	0	225.59	0	0	1.62	0	79.24	0	0	0	0	240.03	0	0	0	0	0	0	0	0	0	0	0	0	0	0	0	0	0	0	0	544.08	0	0	0	0	4.02	0	0	0	0	0	0	0	0	0	0
Observation11190J	0	0	33.54	696.93	0	0	0	0	1652.11	0	0	0	0	1749.73	0	0	0	0	0	0	0	0	0	0	0	0	0	0	0	0	0	0	0	1677.66	0	0	0	0	29.22	0	0	0	3.58	0	0	0	0	47.1	0
Observation1254	0	436.64	0	192.71	0	0	0	0	895.53	0	0	0	0	1281.07	0	0	0	0	0	0	0	0	0	0	0	0	0	0	1.28	0	0	0	0	1613.73	0	0	0	0	65.6	0	0	0	0	0	0	0	0	8.81	0
Observation1256	0	0	0	50.4	0	0	33.24	0	800.43	0	0	0	0	1728.88	0	0	0	0	0	0	0	0	0	0	0	0	0	0	0	0	0	0	0	1679.85	0	0	0	0	59.21	0	0	0	0	0	0	0	0	11.2	0
Observation12580J	0	0	0	0	0	0	0	0	1419.27	0	0	0	0	1788.39	0	0	0	0	0	0	0	0	0	0	0	37.81	0	0	0	0	0	0	0	1382.7	0	0	0	0	5.51	0	0	0	0	0	0	0	0	58.59	0
Observation12610J	0	0	0	0	0	0	0	0	0	0	0	0	0	595.56	0	0	0	0	0	0	0	0	0	0	0	0	0	0	0	0	0	0	0	536.58	0	0	0	0	4.6	0	0	0	0	0	0	0	0	46.75	0
Observation12620J	0	0	0	0	0	0	0	0	823.52	0	0	0	0	1190.42	0	0	0	0	0	0	0	0	0	0	0	39.27	0	0	0	0	0	0	0	1063.08	0	0	0	0	6.81	0	0	0	0	0	0	0	0	112.23	0
Observation12640J	0	0	0	0	0	0	0	0	1587.73	0	0	0	0	1781.13	0	0	0	0	0	0	0	0	0	0	0	44.82	0	0	0	0	0	0	0	1365.93	0	0	0	0	16.39	0	0	0	0	0	0	0	0	105.15	0
Observation1266	0	0	0	0	0	0	0	0	1298.13	0	0	0	0	1710.09	0	0	0	0	0	0	0	0	0	0	0	0	0	0	0	0	0	0	0	1642.63	0	0	0	0	78.01	0	0	0	0	0	0	0	0	38.11	0
Observation1268	0	31.39	0	473.45	0	0	31.72	0	412.58	0	0	0	0	1690.42	0	0	0	0	0	0	0	0	0	0	0	0	0	0	0	0	0	0	0	1635.26	0	0	0	0	69.36	0	0	0	0	0	0	0	0	44.47	0
Observation1768	0	0	0	0	0	0	0	0	700.6	0	0	0	0	700.87	0	0	0	0	0	0	0	0	0	0	0	0	0	0	0	0	0	0	0	700.71	0	0	0	0	0	0	0	0	0	0	0	0	0	1.69	0
Observation1769	0	77.12	12.42	435.27	0	0	15.22	0	525.66	0	0	0	0	1074.5	0	0	0	0	0	0	0	0	0	0	0	78.79	0	0	0	0	0	0	0	1048.85	0	0	0	0	42.12	0	0	0	0	0	0	0	0	59.42	0
Observation17710J	0	0	0	0	0	0	0	0	427.44	0	0	0	0	691.05	0	0	0	0	0	0	0	0	0	0	0	10.88	0	0	0	0	0	0	0	667.17	0	0	0	0	5.33	0	0	0	0	0	0	0	0	36.01	0
Observation17720J	0	0	0	174.28	0	0	279.16	0	443.25	0	0	0	0	1076.53	0	0	0	0	0	0	0	0	0	0	0	0	0	0	0	0	0	0	0	1074.01	0	0	0	0	26.46	0	0	0	0	0	0	0	0	10.6	0
Observation17740J	0	0	0	0	0	0	0	0	1196.2	0	0	0	0	1199.36	0	0	0	0	0	0	0	0	0	0	0	0	0	0	0	0	0	0	0	1183.39	0	0	0	0	0	0	0	0	0	0	0	0	6.56	18.24	0
Observation17750J	0	0	0	0	0	0	0	0	562.26	0	0	0	0	592.75	0	0	0	0	0	0	0	0	0	0	0	0	0	0	0	0	0	0	0	405.47	0	0	0	0	7.15	0	0	0	0	0	0	0	0	3.7	0
Observation17770J	0	0	10.83	0	0	0	0	0	1415.33	0	0	0	0	1782.8	0	0	0	0	0	0	0	0	0	0	0	0	0	0	0	0	0	0	0	1629.35	0	0	0	0	12.89	0	0	0	2.37	0	0	0	0	242.57	0
Observation1779	0	0	0	0	0	0	0	0	1835.6	0	0	0	0	1836.36	0	0	0	0	0	0	0	0	0	0	0	0	0	0	0	0	0	0	0	1792.78	0	0	0	0	0	0	0	0	0	0	0	0	0	15.46	0
Observation1781	0	0	44.56	0	0	0	0	0	1108.66	0	0	0	0	1768.03	0	0	0	0	0	0	0	0	0	0	0	0	0	0	0	0	0	0	0	1738.51	0	0	0	0	33.97	0	0	0	0	0	0	0	0	45	0
Observation1784	0	29.01	8.98	664.29	0	0	0	0	462.98	0	3.18	0	0	1724.95	0	0	0	0	0	0	0	0	0	0	0	164.62	0	0	0	0	0	0	0	1730.92	0	13.28	0	0	49.7	0	0	0	0	0	0	0	0	177.46	0
Observation19010J	0	127.12	0	0	0	0	16.63	0	1642.16	0	0	0	0	1669.33	0	0	0	0	0	0	0	0	0	0	0	0	0	0	0	0	0	0	0	1790.86	0	0	0	0	17.42	0	0	0	0	0	0	0	0	3.48	0
Observation19030J	21.39	328.12	0	245.91	0	0	18.02	0	1268.56	0	0	0	0	1232.97	0	0	0	0	0	0	0	0	0	0	0	0	0	0	0	0	0	0	0	1748.8	0	0	0	0	32.04	5.62	0	0	0	0	0	0	0	0	0
Observation19050J	0	0	0	0	0	0	0	0	1631.7	0	0	0	0	1768.02	0	0	0	0	0	0	0	0	0	0	0	22.84	0	0	0	0	0	0	0	1711.54	0	0	0	0	29.34	0	0	0	0	0	0	0	0	23.55	0
Observation1907	0	0	15.6	0	0	0	0	0	1433.01	0	0	0	0	1717.36	0	0	0	0	0	0	0	0	0	0	0	631.89	0	0	0	0	0	0	0	1687.12	0	0	0	0	72.51	0	0	0	0	0	0	0	0	2.53	0
Observation1909	0	0	0	0	0	0	0	0	1693.88	0	0	0	0	1771.48	0	0	0	0	0	0	0	0	0	0	0	0	0	0	0	0	0	0	0	1368.25	0	0	0	0	30.07	0	0	0	0	0	0	0	0	39.18	0
Observation1911	12.09	189.68	0	0	0	0	1.34	0	1547.81	0	0	0	0	1566.49	0	0	0	13.34	0	0	0	0	0	0	0	0	0	0	0	0	0	0	0	1675.55	0	0	0	0	37.87	11.02	0	0	0	0	0	0	0	361.11	0
Observation19130J	419.43	737.93	0	127.41	0	0	0	0	0	0	0	0	0	564.43	0	0	0	26.26	0	0	0	0	0	0	0	0	0	0	0	0	0	0	0	1670.46	0	0	0	0	13.71	25.26	0	0	0	0	0	0	0	73.52	0
Observation1051	0	0	0	0	0	0	0	0	0	0	0	0	4.36	1474.77	0	0	0	97.12	0	0	0	0	0	0	87.38	0	0	0	10.12	0	0	0	0	1436.13	0	0	1.5	0	180.39	13.73	0	0	0	0	1.93	0	0	42.26	0
Observation10520J	11.11	58.88	0	0	0	0	0	0	0	0	0	0	0	1091.25	0	0	53.32	322.34	0	0	0	0	0	0	63.59	68.69	0	0	1.55	0	0	0	0	1345.31	0	6.62	2.08	0	149.71	39.92	0	0	15.3	0	2.98	0	1.66	128.1	0
Observation10530J	0	0	0	352.42	0	0	0	0	2.74	0	0	0	0	1064.33	0	0	0	553.19	0	0	0	0	0	0	49.41	39.88	0	0	0	0	0	0	0	1466.79	0	0	12.26	0	79.22	30.72	0	0	24.22	0	2.66	0	0	113.39	0
Observation10540J	0	0	0	0	0	0	0	0	7.01	0	0	0	0	716.68	0	0	0	943.99	0	0	0	0	0	0	74.35	0	0	0	0	0	0	0	0	1541.85	0	0	0	0	12.46	96.75	0	0	0	0	0	0	3.73	38.75	0
Observation10550J	0	0	0	0	0	0	0	0	63.36	0	0	0	0	1252.92	0	0	0	370.42	0	0	0	0	0	0	114.02	0	0	0	0	0	0	0	0	1475.02	0	0	0	0	62.85	78.56	0	0	0	0	0	0	9.27	25.31	0
Observation10560J	55.11	73.08	0	0	0	0	1.46	0	0	0	0	0	0	467.61	0	0	0	921.38	0	0	0	0	0	0	43.18	0	0	0	3.32	0	0	0	0	1448.54	0	0	2.38	0	45.14	160.24	0	0	1.45	0	0	0	0	27.82	0
Observation10570J	43.47	0	0	654.51	0	0	36.9	0	0	0	0	0	0	7.39	0	0	0	1609.76	0	0	0	0	0	0	0	0	0	0	0	0	0	0	0	1651.75	0	0	0	0	0	104.06	0	0	0	0	0	0	0	2.38	0
Observation1406	0	0	0	0	0	0	0	0	0	0	0	0	0	370.15	0	0	0	0	0	0	0	0	0	0	0	0	0	0	0	0	0	0	0	370.1	0	0	0	0	0	0	0	0	0	0	0	0	0	0	0
Observation1407	0	0	0	0	0	0	0	0	659.74	0	0	0	0	1300.85	0	0	0	84.13	0	0	0	0	0	0	33.99	0	0	0	0	0	0	0	0	1326.68	0	0	0	0	46.88	7.93	0	0	0	0	0	0	0	0	0
Observation1408	0	0	0	0	0	0	0	0	473.86	0	35.45	0	0	1609.31	0	0	0	89.15	0	0	0	0	0	0	18.3	25.14	0	0	0	0	2.61	0	0	1508.23	0	6.99	0	0	49.07	34.28	0	0	0	0	0	0	0	104.14	0
Observation1409	0	23.59	0	370.61	0	0	9.52	0	298.36	0	34.78	0	0	943.91	0	0	151.9	513.62	0	0	0	0	0	0	148.57	273.01	0	0	0	0	29.96	0	0	1322.2	0	3.75	0	0	68.93	40.7	0	0	4.38	0	0	0	0	153.33	0
Observation1410	0	0	0	0	0	0	0	0	762.58	0	0	0	0	1114.68	0	0	0	608.51	0	0	0	0	0	0	0	0	0	0	0	0	0	0	0	1696.59	0	0	0	0	23.56	44.43	0	0	0	0	0	0	6.64	58.37	0
Observation14110J	0	0	0	0	0	0	0	0	831.41	0	0	0	0	1578.12	0	0	0	194.41	0	0	0	0	0	0	10.43	0	0	0	0	0	0	0	0	1759.67	0	0	0	0	10.85	11.74	0	0	0	0	0	0	3.59	27.55	0
Observation14120J	0	0	0	0	0	0	0	0	128.48	0	0	0	0	637.32	0	0	0	1050.07	0	0	0	0	0	0	57.83	0	0	0	0	0	0	0	0	1606.75	0	0	4.19	0	28.09	60.09	0	0	0	0	0	0	8.14	36.33	0
Observation14130J	108.33	41.54	0	330.98	0	0	3.58	0	0	0	0	0	0	165.47	0	0	0	1332.12	0	0	0	0	0	0	0	0	0	0	0	0	0	0	0	1638.05	0	0	0	0	26.26	96.21	0	0	0	0	0	0	5.35	5.87	0
Observation17000J	0	0	0	0	0	0	0	0	23.51	0	0	0	0	63.05	0	1125.5	0	0	0	497.75	0	0	0	0	0	0	0	0	0	0	0	0	0	1672.19		0	0	0	5.02	18.83	0	68.93	0	0	0	0	0	15.34	0
Observation17010J	0	0	0	0	0	0	0	0	1695.78	0	0	0	0	882.16	0	721.01	0	0	0	83.01	0	0	0	0	88.36	66.1	0	0	0	0	0	0	0	1356.21		1.91	0	8.82	33.12	8.67	0	35.73	0	0	0	0	0	68.74	0
Observation17020J	0	0	0	0	0	0	0	0	324.45	0	0	0	0	0	0	1371.4	0	0	0	372.48	0	0	0	0	40.8	3.71	0	0	1.82	0	0	0	0	1564.54		0	0	6.72	0	4.79	0	24.58	4.09	0	11.68	0	0	87.65	0
Observation1703	0	0	0	0	0	0	0	0	915.31	0	0	0	0	808.85	0	527.21	0	341.21	0	0	0	0	0	0	0	0	0	0	0	0	0	0	0	1611.85		7.31	0	2.56	62.8	26.57	0	1.19	0	0	0	0	6.5	50.06	0
Observation1704	0	0	0	0	0	0	1.07	0	764.32	0	0	0	0	0	0	966.87	0	4.27	0	363.47	0	0	0	0	0	0	0	0	0	0	0	0	0	1492.91		0	0	5	9.74	38.71	0	219.18	0	0	0	0	1.97	2.06	0
Observation1705	0	0	0	705.74	0	0	0	0	835.24	0	0	0	0	0	0	1615.85	0	0	0	41.77	0	0	0	0	0	0	0	0	0	0	0	0	0	1677.5		0	0	13.24	0	14.71	0	66.44	0	0	2.37	0	4.81	5.53	0
Observation1706	0	0	0	0	0	0	0	0	1688.35	0	0	0	0	0	0	1755.49	0	0	0	24.34	0	0	0	0	0	0	0	0	0	0	0	0	0	1771.49		0	0	8.95	0	5.44	0	0	0	0	3.4	0	2.1	5.53	0
Observation2032	0	0	0	0	0	0	0	0	690.01	0	0	0	0	0	0	1015.84	0	0	0	614.51	0	0	0	0	48.2	0	0	0	0	0	0	0	0	1188.35		2.13	0	0	0	12.27	0	145.59	0	0	0	0	4.25	73.91	0
Observation2033	0	0	0	0	0	0	0	0	0	0	0	0	0	0	0	0	0	0	0	1720.17	0	0	0	0	0	0	0	0	0	0	0	0	0	1713.36		0	0	0	0	0	0	78.9	0	0	0	0	0	5.34	0
Observation2034	0	29.28	0	303.95	0	0	0	15.06	430.61	0	0	0	0	0	0	733.76	0	40.66	0	819.47	0	0	0	0	16.34	0	0	0	2.27	0	0	0	0	1584.28		0	0	0	4.84	5.3	0	141.44	0	0	0	0	5.94	8.77	0
Observation2035	0	0	0	0	58.82	0	0	0	0	0	0	0	0	0	0	0	0	70.93	0	1643.01	0	0	0	0	0	0	0	0	0	0	0	0	0	1684.36		0	0	0	0	0	0	82.77	0	0	0	0	0	3.74	0
Observation20360J	0	0	0	0	0	0	0	0	0	0	0	0	0	0	0	48.99	0	0	0	1617.52	0	0	0	0	0	0	0	0	0	0	0	0	0	1658.39		0	0	0	0	1.44	0	117.01	0	0	0	0	0.7	2.09	0
Observation20370J	20.84	11.24	0	0	0	0	10.01	44.23	0	0	0	0	0	12.27	0	411.89	0	0	0	976.48	0	0	0	0	0	0	0	0	0	0	0	0	0	1457.53		0	0	0	29.04	27.65	0	222.95	0	0	0	0	9.99	44.44	0
Observation20380J	0	67.14	0	878.53	0	0	15.41	59.12	0	0	0	0	0	26.52	0	1426.35	0	0	0	117.67	0	0	0	0	91.1	0	0	0	0	0	0	0	0	1509.9		0	0	9.89	10.74	7.42	0	57.66	0	0	0	0	0	88.31	0
Observation1019	0	0	0	275.35	0	0	28.26	0	0	0	0	0	0	443.28	0	0	0	1246.62	0	0	0	0	0	0	0	0	0	0	0	0	0	0	0	1639.8	0	0	0	0	79.93	22.36	0	0	0	0	0	0	0	18.34	0
Observation1020	0	0	0	0	0	0	0	0	1809.8	0	0	0	0	0	0	0	0	1809.8	0	0	0	0	0	0	0	0	0	0	0	0	0	0	0	1809.72	0	0	0	0	0	0	0	0	0	0	0	0	0	35.14	0
Observation1021	0	0	0	0	0	0	0	0	746.83	0	0	0	0	614.5	0	0	0	1137.91	0	0	0	0	0	0	0	0	0	0	0	0	0	0	0	1740.22	0	27.29	0	0	25.89	22.61	0	0	0	0	0	0	4.1	44.86	0
Observation1022	0	0	0	0	0	0	0	0	723.26	0	0	0	0	501.49	0	0	0	1210.27	0	0	0	0	0	0	0	0	0	0	0	0	16.71	0	0	1695.77	0	4.92	0	0	63.13	12.64	0	0	0	0	0	0	0	13.61	0
Observation1023	0	0	0	0	0	0	0	0	999.39	0	0	0	0	526.54	0	0	0	1206.91	0	0	0	0	0	0	0	0	0	0	0	0	0	0	0	1705.78	0	9.89	0	0	34.86	20.87	0	0	0	0	0	0	0	11.52	0
Observation10240J	38.47	0	0	265.65	0	0	1.02	0	0	0	0	0	0	316.96	0	0	0	1343.83	0	0	0	0	0	0	0	0	0	0	0	0	0	0	0	1681.94	0	0	0	0	47.37	25.24	0	0	1.54	0	0	0	0	4.24	0
Observation10250J	0	0	0	1043.01	0	0	0	0	0	0	0	0	0	0	0	0	0	1799.56	0	0	0	0	0	0	0	0	0	0	0	0	0	0	0	1788.5	0	0	0	0	0	0	0	0	0	0	0	0	0	10.04	0
Observation1168	0	0	0	0	0	0	0	0	0	0	0	0	0	246.94	0	0	0	1510.32	0	0	0	0	0	0	0	0	0	0	0	0	0	0	0	1729.66	0	17.67	0	0	10.8	29.79	0	0	0	0	0	0	3.43	3.21	0
Observation1169	0	0	0	0	0	0	0	0	0	0	0	0	0	169.47	0	0	0	1587.06	0	0	0	0	0	0	0	0	0	0	0	0	0	0	0	1745.84	0	11.65	0	0	2.07	31.98	0	0	0	0	0	0	7.59	21.17	0
Observation1170	0	0	0	0	0	0	0	0	0	0	0	0	0	0	0	0	0	1815.04	0	0	0	0	0	0	0	0	0	0	0	0	0	0	0	1814.46	0	0	0	0	0	0	0	0	0	0	0	0	0	16.01	0
Observation1171	0	0	0	0	0	0	0	0	1808.8	0	0	0	0	0	0	0	0	1808.85	0	0	0	0	0	0	0	0	0	0	0	0	0	0	0	1808.8	0	0	0	0	0	0	0	0	0	0	0	0	0	0	0
Observation11720J	0	0	0	0	0	0	0	0	0	0	0	0	0	224.06	0	0	0	1545.2	0	0	0	0	0	0	0	0	0	0	0	0	0	0	0	1768.01	0	0	0	0	7.6	16.7	0	0	0	0	0	0	0	0	0
Observation11730J	205.13	0	0	548.8	0	0	9.67	0	0	0	0	0	0	50.42	0	0	0	1457.21	0	0	0	0	0	0	0	0	0	0	0	0	0	0	0	1703.25	0	0	0	0	28.69	41.03	0	0	0	0	0	0	0	1.83	0
Observation11740J	0	0	0	0	0	0	0	0	0	0	0	0	0	16.49	0	0	0	1765.71	0	0	0	0	0	0	0	0	0	0	0	0	0	0	0	1781.64	0	0	0	0	3.7	11.47	0	0	0	0	0	0	0	39.12	0
Observation1649	0	16.55	0	356.59	0	0	20.87	0	46.72	0	0	0	0	474.16	0	0	0	1277.72	0	0	0	0	0	0	0	0	0	0	0	0	0	0	0	1698.39	0	22.6	0	0	46.21	53.09	0	0	0	0	0	0	4.19	17.42	0
Observation1650	0	0	0	54.22	0	0	11.4	0	597.96	0	60.81	0	0	1522.87	0	0	0	199.56	0	0	0	0	0	0	81.38	48.61	0	0	0	0	0	0	0	1656.97	0	10.5	0	0	103.02	7.11	0	0	0	0	0	0	7.91	93.87	0
Observation1651	0	0	0	0	0	0	0	0	592.43	0	181.55	0	0	1253.05	0	0	0	324.78	0	0	0	0	0	0	0	122.94	0	0	0	0	0	0	0	1432.56	0	6.1	0	0	33.78	1.77	0	0	0	0	0	0	2.41	584.86	0
Observation1652	0	0	0	0	0	0	0	0	1599.79	0	0	0	0	12.35	0	0	0	1816.81	0	0	0	0	0	0	0	0	0	0	0	0	0	0	0	1827.52	0	0	0	0	2.64	3.83	0	0	0	0	0	0	0	0	0
Observation1653	0	0	0	0	0	0	0	0	207.5	0	38.27	0	0	1036.19	0	0	0	684.1	0	0	0	0	0	0	15.2	138.07	0	0	0	0	0	0	0	1690.21	0	8.41	0	0	23.76	36.71	0	0	0	0	0	18.29	0	70.1	0
Observation16540J	0	0	0	0	0	0	0	0	428.45	0	0	0	0	1624.23	0	0	0	0	0	0	0	0	0	0	0	0	0	0	0	0	0	0	0	1586.8	0	1.94	0	0	77.76	0	0	0	48.24	0	0	0	2.04	37.36	0
Observation16550J	0	0	0	630.4	0	0	0	226.39	5.36	0	0	0	0	638.12	0	0	0	787.02	0	0	0	0	0	0	0	192.4	0	0	0	0	0	0	0	1639.27	0	7.24	0	0	36.42	6.21	0	0	85.34	0	0	0	0	3.05	0
Observation18360J	0	21.12	0	58.09	0	0	28.37	0	1531.02	0	0	0	0	1750.08	0	0	0	0	0	0	0	0	5.12	1757.01	0	0	0	0	0	0	0	0	0	1761.16	0	0	0	0	18.66	0	0	0	2.96	0	0	0	0	0	0
Observation18370J	0	0	0	166.88	0	0	0	0	135.76	0	0	0	0	1463.57	0	0	0	221.81	0	0	0	0	72.34	1594.5	0	63.12	0	0	0	0	0	0	0	1588.74	0	0	0	0	41.59	2.9	0	0	56.72	0	0	0	15.78	27.83	0
Observation18380J	0	0	0	0	0	0	0	0	0	0	0	0	0	0	0	0	0	1799.06	0	0	0	0	0	1798.17	0	0	0	0	0	0	0	0	0	1789.25	0	0	0	0	0	0.76	0	0	0	0	0	0	0	48	0
Observation18390J	0	0	0	0	0	0	0	0	8.14	0	0	0	0	623.74	0	0	0	1053.39	0	0	0	0	0	1675.96	0	177.36	0	0	0	0	0	0	0	1589.89	0	0	0	0	11.71	0.7	0	0	110.84	0	0	0	0	105.83	0
Observation18400J	0	0	0	0	0	0	0	0	911	0	0	0	0	1779.25	0	0	0	0	0	0	0	0	0	1776.93	0	7.25	0	0	0	0	0	0	0	1778.35	0	11.62	0	0	3.97	0	0	0	10.41	0	0	0	0	0	0
Observation18410J	0	0	0	0	0	0	0	0	1148.07	0	0	0	0	1766.77	0	0	0	0	0	0	0	0	2.25	1759.43	0	0	0	0	0	0	0	0	0	1712.87	0	0	0	0	22.24	0	0	0	0	0	0	0	1.74	48.78	0
Observation1842	75.07	0	2.29	370.71	0	0	1.02	0	805.1	0	11.58	0	0	1605.19	0	0	0	33	0	0	0	0	6.84	1800.74	28.29	470.87	0	0	0	0	0	0	0	1627.19	0	0	0	0	58.34	9.47	0	0	0	0	0	0	0	0	0
Observation0826	0	0	0	0	9.9	0	0	0	354.74	0	0	0	0	780.52	0	0	0	107.44	0	0	0	0	0	0	0	0	0	0	0	0	0	0	0	873.73	0	0	0	0	69.66	65.66	0	50.46	10.35	0	0	0	0	0	0
Observation0827	0	0	0	0	0	0	0	0	119.86	0	0	0	0	620.86	0	0	0	0	0	0	0	0	0	0	44.1	2.49	0	0	0	0	0	0	0	557.18	0	0.81	0	0	111.91	0	0	0	0	0	0	0	0	0	0
Observation08290J	0	11.82	0	62.99	0	0	0	0	0	0	0	0	0	1586.99	0	0	0	0	0	0	0	0	0	0	87.94	58.62	0	0	0	0	0	0	0	1506.14	0	1.44	0	0	138.65	0	0	0	42.14	0	0	0	0	1.52	0
Observation08310J	0	0	0	0	0	0	0	0	1040.53	0	0	0	0	1730.22	0	0	0	13.55	0	0	0	0	0	0	83.32	131.97	0	0	0	0	0	0	0	1648.14	0	0	0	0	27.89	9.1	0	0	0	0	0	0	0	6.14	0
Observation08330J	0	0	0	0	0	0	0	0	842.44	0	0	0	0	1393.03	0	282.22	0	0	0	0	0	0	0	0	47.95	0	0	0	0	0	0	0	0	1470.3	0	0	0	2.47	100.86	5.41	0	0	4.03	0	0	0	10.39	158.96	0
Observation0835	0	0	0	0	0	0	0	0	70.54	0	0	0	0	1058.34	0	515.99	0	10.57	0	0	0	0	0	0	0	0	0	0	0	0	0	0	0	1508.63	0	16.08	0	8.33	156.33	27.18	0	8.96	4.46	0	12.59	0	8.47	72.68	0
Observation0837	0	34.39	0	0	0	0	1.18	0	97.87	0	0	0	0	553.75	0	0	0	0	0	0	0	0	0	0	0	0	0	0	0	0	0	0	0	576.1	0	0	7.71	0	115.66	0	0	0	0	0	0	0	5.07	1.24	0
Observation0838	0	131.83	0	465.13	0	0	59.62	0	0	0	0	0	0	848.78	0	0	0	0	0	0	0	0	0	0	0	0	0	0	0	0	0	0	0	888.76	0	0	0	0	78.93	0	0	0	4.22	0	0	0	4	22.59	0
Observation0840	0	0	0	0	1.6	0	163.31	0	0	0	1.17	0	0	1235.39	0	251.02	0	0	0	0	0	0	0	0	0	0	0	0	0	0	0	0	0	1288.89	0	24.37	0	2.67	278	11.56	0	0	6.04	0	0	0	9.52	23.29	0
Observation12770J	0	0	0	0	0	0	0	0	0	0	0	0	0	1698.68		0	0	0	0	0	0	0	0	0	1138.11	39.36	0	0	0	0	0	0	0	475.08	0	0	0	0	78.47	0	0	0	7.38	0	0	0	0	61.38	0
Observation1279	0	17.01	0	0	0	0	4.81	0	378.29	0	0	0	0	956.56		627.72	0	45.37	0	0	0	0	0	0	50.31	134.61	0	0	0	0	0	0	0	1501.92	0	0	0	0	108.58	35.55	0	0	0	0	0	0	6.52	83.12	0
Observation1281	0	45.15	0	0	0	0	0	0	0	0	0	0	0	222.74		0	0	0	0	0	0	0	0	0	0	0	0	0	0	0	0	0	0	256.26	0	0	0	0	8.94	2.39	0	3.96	0	0	0	0	0	0	0
Observation1282	0	0	0	0	0	0	0	0	665.91	0	44.78	0	0	1165.07		0	0	70	0	0	0	0	0	0	45.08	150.82	0	0	0	0	0	0	0	1174.11	0	13.27	0	0	251.74	10.74	0	0	0	0	0	0	0	1.62	0
Observation1284	0	0	0	0	0	0	0	0	1784.99	0	0	0	0	1795.14		0	0	0	0	0	0	0	0	0	0	0	0	0	0	0	0	0	0	1761.18	0	0	0	0	11.69	0	0	0	0	0	0	0	0	0	0
Observation12860J	0	0	0	0	0	0	0	0	944.07	0	0	0	0	1409.92		276.03	0	0	0	0	0	0	0	0	580.96	568.26	0	0	0	0	0	0	0	1024.76	0	0	0	0	57.43	11.05	0	0	25.64	0	0	0	0	73.02	0
Observation12880J	0	88.88	0	245.03	0	0	3.78	0	34.6	0	0	0	0	929.55		491.2	0	0	0	0	0	0	0	0	0	0	0	0	0	0	0	0	0	1446.87	0	3.57	0	4.86	252.11	3.08	0	0	0	0	0	0	4.61	51.7	0
Observation12900J	0	0	0	121.87	0	0	57.43	0	0	0	0	0	0	1116.22		391.72	0	0	0	1.45	0	0	0	0	0	0	0	0	0	0	0	0	0	1446.59	0	0	0	1.54	214.14	15.53	0	7.81	10.34	0	0	0	1.87	47.53	0
Observation16560J	0	0	0	0	0	0	0	0	0	0	0	0	0	1656.94		0	0	0	0	0	0	0	0	0	860.61	206.63	0	0	0	0	0	0	0	774.45	0	0	0	0	22.24	0	0	0	87.51	0	0	0	0	12.18	0
Observation16570J	0	0	0	0	0	0	0	0	48.65	0	0	0	0	1416.46		0	258.13	17.45	0	0	0	0	0	0	853.14	226.89	0	0	0	0	0	0	0	821.41	0	0	0	0	76.99	5.15	0	0	0	0	0	0	0	3.37	0
Observation16580J	0	0	0	6.29	0	0	14.24	0	0	0	0	0	0	1303.94		287.53	62.44	0	0	0	0	0	0	0	168.37	84.82	0	0	0	0	0	0	0	1447.57	0	0	0	5.28	57.32	5.21	0	0	48.64	0	0	0	3.17	34.18	0
Observation16590J	0	0	0	0	0	0	0	0	397.73	0	0	0	2.08	722.78		899.61	0	0	0	0	0	0	0	25.04	240.82	162.97	0	0	0	0	0	0	0	1367.47	0	0	0	14.44	135.32	0.7	0	0	7.47	0	0	0	0	4.46	0
Observation1660	0	0	0	0	0	0	0	0	167.33	0	0	0	0	1313.54		0	0	0	0	0	0	0	0	0	0	0	0	0	0	0	0	0	0	1303.91	0	0	0	0	178.47	0	0	0	0	0	0	0	20.84	13.64	0
Observation1661	0	0	0	0	0	0	0	0	326.87	0	0	0	0	0		350.3	0	0	0	0	0	0	0	0	0	52.66	0	0	0	0	0	0	0	350.2	0	5.04	0	0	0	0	0	0	0	0	0	0	2.01	0	0
Observation1662	0	0	0	0	0	0	0	0	185.82	0	0	0	5.19	1019.51		621.74	0	0	0	0	0	0	0	0	0	0	0	0	0	0	0	0	0	1592.51	0	7.89	0	0	173.75	11.67	0	0	3.92	0	0	0	1.39	6.42	0
Observation1663	0	105.22	0	144.41	0	0	0	0	0	0	0	0	0	1379.97		0	0	0	0	0	0	0	0	0	27.48	0	0	0	0	0	0	0	0	1400.03	0	0	0	0	289.59	13.27	0	0	0	0	0	0	5.12	10.36	0
Observation19250J	0	0	0	0	0	0	0	0	0	0	0	0	0	1188.1		427.22	0	0	0	16.64	0	0	0	0	17.08	1.35	0	0	0	0	0	0	0	1608.52	0	0	0	0	76.57	17.86	0	52.11	0	0	0	0	0	0	0
Observation19270J	0	0	0	0	0	0	0	0	289.03	0	0	0	0	585.59		1192.2	0	0	0	0	0	0	0	0	0	73.47	0	0	0	0	0	0	0	1723.96	0	0	0	0	11.27	4.15	0	0	0	0	0	0	0	44	0
Observation19290J	0	1.33	0	280.32	0	0	6.5	0	0	0	0	0	0	231.27		1445.8	0	3.54	0	0	0	0	0	0	48.18	0	0	0	0	0	0	0	0	1457.55	0	18.03	0	8.89	48.46	35.64	0	3.95	1.49	0	0	0	0	158.24	0
Observation1931	0	0	0	0	0	0	0	0	459.4	0	0	0	0	716.78		1031.59	0	0	0	0	0	0	0	0	124.98	0	0	0	0	0	0	0	0	1558.84	0	42.41	0	7.09	26.24	10.11	0	0	0	0	0	0	12.48	68.66	0
Observation1933	0	0	0	82.59	0	0	0	0	162.34	0	0	0	0	967.13		460.22	0	0	0	0	0	0	0	0	0	0	0	0	0	0	0	0	0	1366.57	0	0	0	0	300.35	14.76	0	0	0	0	0	0	1.83	91.51	0
Observation1935	0	166.91	0	106.41	0	0	1.72	0	51.47	0	0	0	0	933.65		260.48	0	0	0	0	0	0	0	0	0	0	0	0	0	0	0	0	0	1327.78	0	1.13	0	0	298.77	2.46	0	0	0	0	0	0	0	1.78	0
Observation1936	0	0	0	124.35	0	0	14.07	0	0	0	0	0	0	155.8		0	0	0	0	0	0	0	0	0	0	0	0	0	0	0	0	0	0	116.59	0	0	0	0	17.87	0	0	0	0	0	0	0	2.66	0	0
Observation19380J	0	0	0	211.39	0	0	7.47	0	0	0	0	0	0	1178.16		0	0	0	0	0	0	0	132.35	0	0	0	0	0	0	0	0	0	0	1040.59	0	0	0	0	110.32	0	0	0	0	0	0	0	1.79	0	0
Observation19390J	0	0	0	0	0		0	0	0	0	0	0	0	0		500.86	0	0	0	0	0	0	0	0	0	0	0	0	0	0	0	0	0	475.42	0	0	0	0	0	0	0	0	0	0	0	0	6.16	27.34	0
Observation09580J	0	0	0	0	0	0	0	0	862.28	0	0	0	0	1572.23	0	0	144.06	0	0	0	0	0	0	0	0	129.84	0	0	0	0	0	0	0	1655.1	0	0	0	0	51.23	0	0	0	14.39	0	0	0	0	91.06	0
Observation09590J	0	206.86	0	508.96	0	0	5.34	0	886.34	0	0	0	0	1419.54	0	0	0	83.59	0	0	0	0	0	0	0	0	0	0	0	0	0	0	0	1705.64	0	0	0	0	53.19	4.72	0	0	19.77	0	0	0	0	2.39	0
Observation09600J	0	0	0	0	0	0	0	0	76.11	0	0	0	0	1774.94	0	0	0	0	0	0	0	0	0	0	1212.93	0	0	0	0	0	0	0	0	554.66	0	0	0	0	4.88	0	0	0	15.2	0	0	0	8.57	0.88	0
Observation09610J	0	0	0	0	0	0	0	0	520.44	0	0	0	0	1209.07	0	0	0	0	0	0	0	0	0	0	0	0	0	0	0	0	0	0	0	1207.93	0	0	0	0	55.73	0	0	0	0	0	0	0	3.77	27.92	0
Observation09620J	0	0	0	0	0	0	0	0	291.46	0	0	0	0	576.08	0	0	0	0	0	0	0	0	0	0	0	0	0	0	0	0	0	0	0	575.46	0	0	0	0	20.73	0	0	0	0	0	0	0	0	4.6	0
Observation09630J	0	299.74	0	0	0	0	0	0	430.63	0	0	0	0	1240.13	0	0	0	168.49	0	0	0	0	0	0	0	0	0	0	0	0	0	0	0	1704.29	0	0	0	0	65.48	13.29	0	0	0	0	0	0	1.45	55.96	0
Observation09640J	0	15.22	0	777.22	2.23	0	0	0	0	0	0	0	0	1161.65	0	0	0	558.51	0	0	0	0	0	0	0	0	0	0	0	0	0	0	0	1730.41	0	0	0	0	38.1	24.03	0	0	0	0	0	0	0	16.56	0
Observation09650J	0	0	0	0	1.68	0	0	0	0	0	0	0	0	672.89	0	0	0	1054.06	0	0	0	0	0	0	0	0	0	0	0	0	0	0	0	1723.58	0	11.03	0	0	12.19	35.55	0	0	14.96	0	0	0	2.41	12.77	0
Observation1368	0	0	0	5.56	0	0	166.23	0	0	0	0	0	0	952.74	0	0	0	0	0	0	0	0	0	0	0	0	0	0	0	0	0	0	0	896.79	0	0	0	0	35.72	0	0	0	0	0	0	0	0	7.49	0
Observation1369	0	0	0	0	0	0	0	0	0	0	0	0	0	564.3	0	0	0	198.77	0	0	0	0	0	0	0	0	0	0	0	0	0	0	0	756.62	0	0	0	0	52.14	36.49	0	0	0	0	0	0	0	0	0
Observation13710J	0	193.7	0	655.24	0	0	19.32	0	0	0	0	0	0	1479.26	0	0	0	0	0	0	0	0	0	0	0	0	0	0	0	0	0	0	0	1662.14	0	0	0	0	88.72	0	0	0	4.38	0	0	0	0	20.17	0
Observation13730J	0	0	0	0	0	0	0	0	0	0	0	0	0	1725.75	0	0	0	0	0	0	0	0	0	0	1344.05	0	0	0	0	0	0	0	0	343.35	0	0	0	0	42.06	0	0	0	14.31	0	0	0	0	24.65	0
Observation13750J	0	0	0	0	0	0	0	0	0	0	0	0	0	1627.23	0	0	0	0	0	0	0	0	0	0	0	0	0	0	0	0	0	0	0	1601.05	0	0	0	0	153.55	0	0	0	2.48	0	0	0	0	31.01	0
Observation1377	0	0	0	0	0	0	0	0	843.28	0	0	0	0	1751.65	0	0	0	0	0	0	0	0	0	0	0	0	0	0	0	0	0	0	0	1418.63	0	0	0	0	53.54	0	0	0	0	0	0	0	4.28	8.19	0
Observation1379	0	0	0	0	0	0	0	0	468.79	0	0	0	0	1694.07	0	0	0	0	0	0	0	0	0	0	0	0	0	0	0	0	0	0	0	1623.38	0	0	0	0	153.5	0	0	0	0	0	0	0	0	12.37	0
Observation1381	0	108.95	0	1035.8	0	0	45.86	0	245.27	0	0	0	0	1578.94	0	0	0	0	0	0	0	0	0	0	0	0	0	0	0	0	0	0	0	1630.67	0	11.94	0	0	108.71	0	0	0	0	0	0	0	7.42	10.94	0
Observation15720J	0	0	0	0	0	0	0	0	622.44	0	0	0	0	1635.4	0	0	0	77.27	0	0	0	0	0	0	0	98.07	0	0	0	0	0	0	0	1701.71	0	0	0	0	60.41	9.02	0	0	0.01	0	0	0	0	19.89	0
Observation15730J	0	0	0	0	0	0	0	0	789.61	0	0	0	0	1617.12	0	0	0	88.54	0	0	21.36	0	0	0	0	0	0	0	0	0	0	0	0	1688.65	0	0	0	0	46.63	8.07	0	0	0	0	0	0	0	19.2	0
Observation15740J	0	0	26.5	0	0	0	0	0	19.88	0	0	0	0	1693.78	0	0	0	0	0	0	0	0	0	0	0	136.87	0	0	0	0	0	0	0	1434.97	0	11.03	0	0	65.12	0	0	0	18.79	0	0	0	10.17	118.92	0
Observation15750J	0	0	0	0	0	0	0	0	455.63	0	0	0	0	1685.11	0	0	0	0	0	0	0	0	0	0	0	0	0	0	0	0	0	0	0	1658.23	0	0	0	0	91.32	0	0	0	4.37	0	0	0	0	0	0
Observation15760J	0	8.33	0	139.04	0	0	5.27	0	163.84	0	0	0	6.44	1501.42	0	0	0	0	0	0	0	0	0	0	0	0	0	0	0	0	0	0	0	1501.96	0	0	0	0	248.42	0	0	0	8.26	0	0	0	0	3.25	0
Observation15770J	0	0	0	0	0	0	3.64	0	602.76	0	0	0	0	1699.89	0	0	0	0	0	0	0	0	0	0	0	0	0	0	0	0	0	0	0	1697.28	0	0	0	0	78.98	0	0	0	5.59	0	0	0	0	3.47	0
Observation1578	0	0	0	6.86	0	0	163.88	0	256.33	0	0	0	0	1669.11	0	0	0	0	0	0	0	0	0	0	0	0	0	0	0	0	0	0	0	1536.29	0	0	0	0	107.59	0	0	0	0	0	0	0	0	8.21	0
Observation1992	0	0	0	0	0	0	0	0	218.84	0	0	0	0	1328.52	0	0	0	0	0	0	0	0	0	0	0	0	0	0	0	0	0	0	0	1298.04	0	4.23	0	0	120.18	0	0	0	0	0	0	0	0	2.54	0
Observation1993	0	0	0	0	2.15	0	0	0	11.26	0	0	0	0	327.37	0	0	0	0	0	0	0	0	0	0	0	0	0	0	0	0	0	0	0	325.46	0	0	0	0	25.36	0	0	0	0	0	0	0	0	4.77	0
Observation19950J	0	0	0	0	0	0	0	0	13.08	0	0	0	0	684.54	0	0	0	0	0	0	0	0	0	0	0	0	0	0	0	0	0	0	0	681.24	0	0	0	0	82.17	0	0	0	0	0	0	0	0	3.07	0
Observation19960J	0	0	0	0	0	0	0	0	362.14	0	0	0	0	1003.44	0	0	0	0	0	0	0	0	0	0	0	0	0	0	0	0	0	0	0	1002.42	0	0	0	0	16.62	0	0	0	0	0	0	0	0	1.74	0
Observation19980J	0	17.56	0	96.08	0	0	0	0	761.98	0	0	0	0	1736.52	0	0	0	0	0	0	0	0	0	0	0	0	0	0	0	0	0	0	0	1751.71	0	0	0	0	37.62	0	0	0	0	0	0	0	0	0	0
Observation20000J	0	0	0	0	0	0	0	0	765.05	0	0	0	0	1464.62	0	0	0	245.54	0	0	0	0	0	0	0	0	0	0	0	0	0	0	0	1703.91	0	0	0	0	36.94	29.79	0	0	1.54	0	0	0	0	3.34	0
Observation2002	0	0	0	0	0	0	0	0	1124.97	0	0	0	0	794.22	0	923.51	0	0	0	0	0	0	0	0	0	0	0	0	0	0	0	0	0	1700.21	0	0	0	0	74.85	4.05	0	0	0	0	0	0	0	2.86	0
Observation2004	0	0	0	0	0	0	0	0	1090.5	0	0	0	0	533.94	0	1211.47	0	0	0	0	0	0	0	0	0	0	0	0	0	0	0	0	0	1738.63	0	0	0	12.72	37.43	3.9	0	0	0	0	0	0	0	7.43	0
Observation2006	0	268.88	0	491.78	0	0	6.44	0	114.78	0	0	0	0	888.01	0	483.8	0	0	0	0	0	0	0	0	0	0	0	0	0	0	0	0	0	1585.55	0	0	0	27.28	97.25	11.26	0	0	0	0	31.07	0	0	4.97	0
Observation09420J	0	0	0	0	0	0	0	0	0	0	0	0	0	1797.96	0	0	0	0	0	0	0	0	0	0	0	0	0	0	0	0	0	0	0	1724.98	0	0	0	0	1.08	0	0	0	0	0	0	0	15.46	90.38	0
Observation09440J	0	0	16.22	0	0	0	0	0	0	0	0	0	0	1604.17	0	0	0	84.74	0	0	7.44	0	0	0	0	0	0	0	0	0	0	0	0	1661.94	0	0	13.49	0	45.46	16.98	0	0	0	0	0	0	6.26	16.98	0
Observation09460J	0	0	2.61	27.95	89.63	0	297.41	0	0	0	0	0	0	1347.77	0	0	0	81.35	0	0	0	0	0	0	0	0	0	0	5.07	1.31	0	0	0	1386.58	0	0	0	0	214.89	65.97	0	0	26.64	0	0	0	10.03	13.29	0
Observation0950	0	0	0	0	0	0	0	0	244.43	0	0	0	0	657.08	0	0	0	0	0	0	0	0	0	0	0	0	0	0	0	0	2.32	0	0	641.67	0	0	0	0	31.85	0	0	0	0	0	0	0	0	0	0
Observation0951	0	0	0	0	0	0	0	0	850.27	0	0	0	0	1151.33	0	0	0	0	0	0	0	0	0	0	0	0	0	0	0	0	0	0	0	1047.12	0	0	0	0	66.17	0	0	0	0	0	0	0	0	1.22	0
Observation0953	0	48.31	24.81	228.35	0	0	73.01	0	217.1	0	0	0	0	1563.24	0	0	0	0	0	0	0	0	0	0	0	0	0	0	0	0	0	0	0	1448.4	0	0	0	0	172.9	0	0	0	0	0	0	0	9.25	43.65	0
Observation0955	0	36.36	0	125.45	0	0	6.11	0	0	0	0	0	0	1370.56	0	0	0	255.81	0	0	0	0	0	0	0	0	0	0	0	0	0	0	0	1615.56	0	0	0	0	73.06	45.66	0	0	0	0	0	0	1.79	6.13	0
Observation09570J	0	2.5	0	155.58	0	0	3.83	0	514.47	0	0	0	0	1741.02	0	0	0	0	0	0	0	0	0	0	0	0	0	0	0	0	0	0	0	1412.17	0	2.7	0	0	25.89	0	0	0	0	0	0	0	15.83	109.65	0
Observation13420J	0	0	0	0	0	0	0	0	429.19	0	0	0	0	1597.84		0	0	71.64	0	0	0	0	0	0	0	0	0	0	0	0	0	0	0	1444.78	0	0	0	0	56.62	41.53	0	0	5.37	0	0	0	12.95	40.08	0
Observation13450J	0	123.78	0	159.12	0	0	33.84	0	230.88	0	0	0	0	1255.19		0	0	251.52	0	0	0	0	0	0	0	0	0	0	0	0	0	0	0	1634.91	0	0	8.41	0	86.1	11.5	0	0	4.08	0	0	0	1.69	10.56	0
Observation1348	0	0	0	0	0	0	0	0	1135.51	0	0	0	0	1738.23		0	0	0	0	0	0	0	0	0	0	0	0	0	2.28	0	0	0	0	1472.1	0	0	0	0	80.62	0	0	0	0	0	9.5	0	12.03	29.95	0
Observation1354	0	0	0	0	0	0	0	0	689.98	0	0	0	0	1135.06		0	0	0	0	0	0	0	0	0	0	0	0	0	0	0	0	0	0	1124.88	0	0	0	0	26.42	0	0	0	0	0	0	0	2.66	0	0
Observation1355	0	0	0	0	0	0	0	0	0	0	0	0	0	677.5		0	0	0	0	0	0	0	0	0	0	0	0	0	0	0	0	0	0	444.04	0	0	0	0	2.38	0	0	0	0	0	0	0	0	0	0
Observation13590J	0	0	11.06	0	0	0	0	0	1105.78	0	0	0	0	1725.48		0	0	0	0	0	0	0	0	0	0	0	0	0	0	0	0	0	0	1089.26	0	0	0	0	48.45	0	0	0	13.58	0	0	0	0	0	0
Observation13620J	0	81.3	0	144.58	0	0	1.69	0	639.28	0	0	0	0	1594.06		0	0	0	0	0	0	0	0	0	0	0	0	0	0	0	1.65	0	0	1663.06	0	0	1.14	0	77.2	0	0	0	5.04	0	0	0	2.01	0	0
Observation1365	0	0	0	0	0	0	0	0	1331.07	0	0	0	0	1804.82		0	0	0	0	0	0	0	0	0	0	334.05	0	0	0	0	0	0	0	793.19	0	0	0	0	7.22	0	0	0	0	0	0	0	0	8.15	0
Observation1557	0	0	0	0	0	0	0	0	0	0	0	0	0	1787.21		0	0	0	0	0	0	0	0	0	0	0	0	0	0	0	0	0	0	1707.26	0	5.25	0	0	23.5	0	0	0	0	0	0	0	8.88	101.04	0
Observation15590J	0	0	0	0	0	0	0	0	28.29	0	0	0	0	1758.59		0	0	0	0	0	0	0	0	0	0	0	0	0	0	0	0	0	0	1356	0	0	0	0	18.48	0	0	0	1.12	0	0	0	1.44	32.96	0
Observation15610J	0	0	0	0	0	0	0	0	979.26	0	0	0	0	1642.87		0	0	84.57	0	0	0	0	0	0	0	0	0	0	0	0	0	0	0	1128.91	0	0	0	0	46.77	2.06	0	0	0	0	0	0	0	5.49	0
Observation15630J	0	0	0	0	0	0	0	0	1728.39	0	0	0	0	1781.84		0	0	0	0	0	0	0	0	0	0	0	0	0	0	0	0	0	0	1040.58	0	0	0	0	16.14	0	0	0	0	0	0	0	0	0	0
Observation1566	0	0	0	0	0	0	0	0	350.36	0	0	0	0	641.3		0	0	0	0	0	0	0	0	0	0	0	0	0	1.54	0	0	0	0	484.54	0	0	0	0	21.26	0	0	0	0	0	0	0	0	0	0
Observation1567	0	187.54	0	239	0	0	2.02	0	398.67	0	0	0	0	635.64		0	0	211.76	0	0	0	0	0	0	0	0	0	0	0	0	0	0	0	1008.11	0	0	0	0	79.96	40.22	0	0	0	0	0	0	0	4.25	0
Observation1569	0	0	8.62	0	0	0	0	0	976.22	0	0	0	0	1754.23		0	0	0	0	0	0	0	0	0	0	0	0	0	0	0	0	0	0	1569.84	0	0	0	0	75.39	0	0	0	0	0	0	0	5.42	16.01	0
Observation1571	0	0	0	0	0	0	0	0	1533.53	0	0	0	0	1757.44		0	0	0	0	0	0	0	0	0	0	0	0	0	0	0	0	0	0	1726.72	0	0	0	0	42.62	0	0	0	0	0	0	0	8.23	18.04	0
Observation1127	0	0	0	0	0	0	15.76	0	0	0	0	0	0	1415.39	0	0	0	0	0	0	0	0	0	0	0	0	0	0	0	0	0	0	0	1257.76	0	11.47	0	0	48.61	0	0	0	0	0	0	0	0	118.83	0
Observation1128	0	0	0	0	5.27	0	0	0	0	0	0	0	0	350.98	0	0	0	0	0	0	0	0	0	0	0	0	0	0	0	0	0	0	0	335.21	0	0	0	0	19.27	0	0	0	0	0	0	5.64	0	34.41	0
Observation1131	0	0	0	0	0	0	12.87	0	238.59	0	0	0	0	1622.59	0	0	0	0	0	0	0	0	0	0	0	0	0	0	0	0	0	0	0	1423.86	0	0	0	0	54.77	4.7	0	0	5.63	0	0	7.14	0	97.83	0
Observation11330J	0	0	0	0	0	0	8.98	0	677.61	0	0	0	0	1619.53	0	0	0	13.2	0	29.87	0	0	0	0	145.19	0	0	0	0	0	0	0	0	1401.29	0	0	22.44	0	69.99	9.61	0	4.4	0	0	0	0	0	105.18	0
Observation11350J	0	0	0	0	0	0	0	0	0	0	0	0	0	1691.82	0	0	0	27.82	0	0	0	0	0	0	0	2.84	0	0	0	0	0	0	0	1553.16	0	0	2.46	0	38.31	4.53	0	0	6.81	0	0	0	8.62	151.29	0
Observation11380J	0	0	0	0	0	0	13.26	0	237.07	0	0	0	0	1693.9	0	0	0	0	0	0	0	0	0	0	0	19.78	0	0	0	0	0	0	0	1505.44	0	0	0	0	85.17	0	0	0	0	0	0	0	5.72	213.55	0
Observation1140	0	274.43	0	82.42	0	0	8.9	0	564.42	0	0	0	0	1272.87	0	0	0	183.07	0	0	0	0	0	0	0	0	0	0	0	0	5.23	0	0	1649.21	0	16.75	0	0	97.9	90.08	0	0	0	0	0	0	0	0	0
Observation1142	0	0	0	0	0	0	0	0	1395.88	0	0	0	0	1793.89	0	0	0	0	0	0	0	0	0	0	0	250.89	0	0	0	0	0	0	0	1422.45	0	0	0	0	8.61	0	0	0	4.26	0	0	0	4.16	12.71	0
Observation1183	0	0	0	98.61	0	0	226.7	0	587.61	0	0	0	0	1725.57	0	0	0	0	0	0	0	0	0	0	0	24.18	0	0	0	0	0	0	0	1377	0	0	0	0	68.44	0	0	0	0	0	0	0	0	25.77	0
Observation11850J	0	7.16	0	106.84	0	0	204.11	0	0	0	0	0	0	1481.22	0	0	0	0	0	0	0	0	0	0	0	0	0	0	0	0	0	0	0	887.3	0	0	0	0	12.65	0	0	0	0	0	0	0	0	527.27	0
Observation11860J	0	0	0	0	8.69	0	0	0	0	0	0	0	0	60.84	0	156.81	0	0	0	0	0	0	0	0	0	0	0	0	0	0	0	0	0	183.08	0	0	0	1.14	9.99	2.15	0	0	0	0	0	0	0	49.81	0
Observation11890J	0	0	0	0	0	0	0	0	637.32	0	0	0	2.13	1720.18	0	0	0	11.86	0	0	0	0	0	0	0	0	0	0	0	0	0	0	0	1530.18	0	0	16.96	0	23.45	1.44	0	0	6.17	0	0	0	1.87	223.69	0
Observation11910J	0	45.51	0	0	0	0	0	0	73.55	0	0	0	0	1691.63	0	0	0	0	0	0	0	0	0	0	0	96.94	0	0	0	0	0	0	0	1592.79	0	0	0	1.86	48.34	2.88	0	0	1.92	0	0	0	0	95.54	0
Observation11940J	0	0	0	0	0	0	3.32	0	915.19	0	0	0	0	1754.99	0	0	0	0	0	0	0	0	0	0	0	14.21	0	0	0	0	0	0	0	1651.59	0	0	0	0	29.18	0	0	0	0	0	0	0	2.89	122.37	0
Observation11960J	42.92	74.37	0	6.99	0	0	0	0	1294.18	0	0	0	0	1630.06	0	0	0	8.2	0	0	0	0	0	0	0	0	0	0	0	0	0	0	0	1655.67	0	0	0	0	22.95	13.28	0	0	0	0	0	0	18.37	124.99	0
Observation11980J	0	0	0	598.1	0	0	0	0	162.33	0	0	0	0	861.85	0	0	0	801.43	0	0	0	0	0	0	0	0	0	0	0	0	0	0	0	1624	0	0	2.14	0	33.9	66.37	0	0	0	0	0	0	4.63	11.73	0
Observation1794	0	0	0	0	15.68	0	44.44	0	0	0	0	0	0	645.82	0	0	0	0	0	0	0	0	0	0	0	0	0	0	0	0	0	0	0	557.15	0	0	0	0	27.18	0	0	0	0	0	0	0	0	32.09	0
Observation1795	0	0	0	0	0	0	0	0	0	0	0	0	0	1129.64	0	0	0	0	0	0	0	0	0	0	0	0	0	0	0	0	0	0	0	1119.76	0	15.13	0	0	25.63	0	0	0	0	0	0	19.13	0	61.98	0
Observation1797	0	37.3	0	162.48	0	0	1.81	0	29.02	0	0	0	0	1644.94	0	0	0	0	0	0	0	0	0	0	247.28	36.21	0	0	0	0	0	0	0	1294.3	0	0	0	0	78.27	22.7	0	0	0	0	0	66.18	0	255.27	0
Observation17990J	0	1.61	0	0	0	0	31.76	87.66	0	0	0	0	0	1506.53	0	0	0	75.24	0	0	0	0	0	0	121.1	457.56	0	0	0	0	0	0	0	1526.98	0	0	0	0	66.87	14.72	0	0	29.68	0	0	0	0	3.86	0
Observation18010J	0	0	0	0	0	0	0	0	0	0	0	0	0	483.08	0	0	0	0	0	0	0	0	0	0	0	0	0	0	0	0	0	0	0	481.93	0	0	0	0	17.06	0	0	0	0	0	0	0	0	0	0
Observation18020J	0	0	0	0	0	0	0	0	134.04	0	0	0	0	1272.17	0	0	0	0	0	0	0	0	0	0	0	0	0	0	0	0	0	0	0	1267	0	0	0	0	22.06	0	0	0	0	0	0	18.94	0	0	0
Observation18040J	0	0	0	0	0	0	0	0	1234.88	0	0	0	0	1801.5	0	0	0	0	0	0	0	0	0	0	0	81.21	0	0	0	0	0	0	0	1745.49	0	0	0	0	1.48	0	0	0	0	0	0	0	0	41.48	0
Observation1806	0	0	0	0	0	0	0	0	1521.17	0	0	0	0	1787.35	0	0	0	0	0	0	0	0	0	0	0	0	0	0	0	0	0	0	0	1582.76	0	0	0	0	26.05	0	0	0	0	0	0	0	0	72.7	0
Observation1808	0	197.2	16.93	460.51	0	0	6.9	0	161.04	0	0	0	0	1541.6	0	0	0	3.52	0	0	0	0	0	0	0	73.51	0	0	0	0	0	0	0	1702.82	0	0	0	0	39.86	7.89	0	0	0	0	0	0	0	25.89	0
Observation1850	0	0	0	23.63	0	0	62.07	0	8.57	0	17.45	0	0	1505.05	0	0	0	0	0	0	0	0	0	0	91.95	45.71	0	0	0	0	0	0	0	1267.85	0	2.98	0	0	214.68	0	0	0	4	0	0	0	2.7	9.48	0
Observation18520J	0	0	0	0	0	0	0	0	0	0	0	0	0	494.94	0	0	0	0	0	0	0	0	0	0	291.37	0	0	0	0	0	0	0	0	175.45	0	0	0	0	2.76	0	0	0	0	0	0	0	0	23.75	0
Observation18530J	0	0	0	0	0	0	0	0	0	0	0	0	0	1246.37	0	0	0	0	0	0	0	0	0	0	0	13.18	0	0	0	0	0	0	0	939.8	0	0	0	0	27.35	0	0	0	0	0	0	0	0	292.96	0
Observation18550J	0	56.21	0	167.79	0	0	1.93	0	33.34	0	0	0	0	1455.59	0	0	0	144.95	0	0	0	0	0	0	0	0	0	0	0	0	0	0	0	1417.24	0	0	0	0	76.64	35.27	0	0	0	0	0	0	0	239.93	0
Observation1859	0	0	0	0	0	0	0	0	4.22	0	0	0	0	1285.52	0	0	0	355.89	0	0	0	0	0	0	0	0	0	0	0	0	24.97	0	0	1577.42	0	6.06	0	0	90.98	46.63	0	0	0	0	0	0	5.79	222.1	0
Observation1861	0	0	0	0	0	0	0	0	264.91	0	0	0	0	505.53	0	0	0	409.78	0	0	0	0	0	0	0	0	0	0	0	0	0	0	0	888.45	0	0	0	0	49.21	51.19	0	0	0	0	0	0	0	20.05	0
Observation1862	0	0	0	0	0	0	0	0	0	0	0	0	0	561.13	0	0	0	195.27	0	0	0	0	0	0	0	0	0	0	0	0	0	0	0	716.62	0	0	0	0	28.41	43.24	0	0	0	0	0	0	0	28.25	0
Observation18640J	0	0	0	0	0	0	0	0	0	0	0	0	0	1669.73	0	0	0	10.18	0	0	0	0	0	0	18.94	5.35	0	0	0	0	0	0	0	1600.04	0	0	1.95	0	75.38	3.63	0	0	2.23	0	0	0	22.16	106.13	0
Observation18660J	25.88	360.24	0	0	0	0	0	0	0	0	0	0	0	454.46	0	0	0	859.96	0	0	0	0	0	0	0	0	0	0	0	0	0	0	0	1670.56	0	0	2.59	0	25.34	51.85	0	0	0	0	0	0	9.68	19.81	0
Observation08720J	0	0	0	0	0	0	0	0	0	0	0	0	0	0	0	1631.52	0	1.54	0	0	0	0	40.11	0	629.57	466.61	0	0	0	0	0	0	0	854.48	0	0	0	19.54	0	7.78	0	0	51.79	0	0	0	0	88.76	0
Observation08730J	0	0	0	0	0	0	0	0	0	0	0	0	0	0	0	84.74	0	0	0	0	0	0	0	0	0	6.41	0	0	0	0	0	0	0	84.35	0	0	0	4.39	0	8.91	0	0	0	0	0	0	0	0	0
Observation08740J	0	160.37	0	151.62	0	0	82.35	0	274.1	0	0	0	0	584.93	0	1000.84	0	0	0	0	0	0	29.23	6.37	0	65.02	0	0	0	0	0	0	0	1709.61	0	1100.58	0	4.24	26.73	5.82	0	0	1.11	0	0	0	0	0	0
Observation08750J	0	0	0	0	0	0	0	0	58.52	0	0	0	0	1353.62	0	337.45	0	4.45	0	0	0	0	0	0	0	28.72	0	0	0	0	0	0	0	1586.69	0	0	0	0	65.79	22.35	0	0	0.95	0	0	0	0	102.44	0
Observation0876	0	0	0	0	0	0	0	0	22.7	0	0	0	0	350.16	0	1031.82	0	232.04	0	0	0	0	29.33	55.2	55.42	51.88	0	41.04	18.96	0	0	0	0	1407.91	0	6.84	0	29.4	50.51	110.8	0	2.82	16.75	0	23.4	0	0	87.26	0
Observation0877	0	0	0	0	0	0	0	0	26.21	0	87.95	0	0	99.69	0	1531.39	0	0	0	0	0	0	21.4	3.82	578.53	457.68	0	0	0	0	0	0	0	744.83	0	0	0	24.85	40.05	9.77	0	0	0	0	12.65	0	1.79	41.32	0
Observation0878	0	505.96	27.47	219.83	0	0	5.99	0	105.05	0	0	0	0	263.58	0	901.59	0	0	0	0	0	0	0	8.86	0	44.65	0	0	0	0	5.33	0	0	1538.58	0	0	0	18.03	51.75	30.16	0	0	0	0	7.44	0	0	112.04	0
Observation0879	0	0	0	0	0	0	16.9	0	260.14	0	0	0	0	107.18	0	1571.47	0	0	0	0	0	0	0	0	550.02	33.39	0	0	0	0	0	0	0	1496.14	0	0.81	0	29.18	54.83	11.26	0	0	0	0	39.88	0	4.76	131.04	0
Observation14380J	0	0	0	0	0	0	0	0	26.3	0	0	0	0	1434.86	0	323.18	0	1.74	0	0	0	0	0	0	1388.42	0	0	0	0	0	0	0	0	329.55	0	0	0	8.57	8.01	5.21	0	0	1.4	0	0	0	0	34.21	0
Observation14410J	0	200.08	0	5.91	0	0	0.18	0	37.98	0	0	0	0	1265.78	0	251.77	0	0	0	0	0	0	8.73	0	474.9	19.23	0	0	0	0	0	0	0	1266.52	0	0	0	0	37.08	12.85	0	0	7.9	0	2.45	0	1.18	10.11	0
Observation1447	0	0	0	0	0	0	0	0	330.03	0	0	0	0	1249.74	0	463.18	0	7.03	0	0	0	0	110.92	0	0	53.14	0	0	0	0	0	0	0	1378.37	0	0	0	13.89	52.96	25.76	0	0	0	0	0	0	0	192.71	0
Observation14500J	0	0	0	0	0	0	0	0	0	0	0	0	0	0	0	1783.09	0	0	0	0	0	0	38.84	0	0	583.76	0	0	0	0	0	0	0	1025.59	0	0	0	5.16	0	1.54	0	5.67	0	0	21.73	0	2.84	711.31	0
Observation14550J	0	0	0	80.39	0	0	0	290.42	485.5	0	0	0	0	729.87	0	675.75	0	0	0	0	0	0	16.65	17.22	6.28	8.11	0	0	0	0	0	0	0	1546.6	0	0	0	3.33	62.82	6.52	0	0	2.12	0	0	0	0	109.55	0
Observation1459	0	0	0	140.68	0	0	0	76.63	0	0	0	14.98	0	900.07	0	714.86	0	0	0	0	0	0	262.48	13.63	0	0	0	0	0	0	0	0	0	1605.62	0	0	0	17.05	46.39	15.12	0	6.31	0	0	19.66	0	0	2.44	0
Observation20660J	0	0	0	0	0	0	0	0	0	0	0	0	0	286.42	0	541.72	0	1.92	0	0	0	0	0	0	0	0	0	0	0	0	0	0	0	829.34	0	0	0	0.37	1.55	5.94	0	0	0	0	0	0	0	0.68	0
Observation20670J	0	0	0	0	0	0	0	0	0	0	0	0	0	0	0	939.52	0	4.87	0	0	0	0	0	0	0	0	0	0	0	0	0	0	0	902.3	0	0	0	9.66	0	2.6	0	0	0	0	0	0	0	40.42	0
Observation20700J	0	74.89	0	97.8	0	0	450.71	0	0	0	0	0	0	711.63	0	925.39	0	5.3	0	0	0	0	0	0	0	0	0	0	0	0	0	0	0	1492.62	0	0	0	12.77	41.96	6.2	0	0	0	0	0	0	0	210.3	0
Observation2073	0	0	0	24.19	0	0	0	0	662.62	0	36.7	0	0	330.16	0	1232.83	83.8	0	0	0	0	0	0	0	196.44	192.46	0	0	0	0	0	0	0	1571.58	0	0	0	9.75	37.2	54.12	0	0	2.43	0	11.34	0	5.51	89.05	0
Observation2076	0	0	0	0	0	0	0	0	0	0	0	12.86	2.44	491.3	0	1241.87	0	0	0	0	0	0	0	0	352.77	0	0	0	0	0	0	0	0	1350.98	0	0	0	9.81	12.78	14.51	0	0	0	0	0	0	5.96	295.72	0
Observation20790J	0	0	0	0	0	0	0	0	0	0	0	0	0	545.06	0	1224.22	0	0	0	0	0	0	0	0	186.06	0	0	0	0	0	0	0	0	1579.91	0	0	0	2.98	15.12	5.06	0	0	0	0	0	0	0	1.25	0
Observation20820J	0	196.56	0	0	0	0	344.59	146.71	0	0	0	0	0	454.49	0	938.98	0	4.23	0	0	0	0	0	0	0	0	0	0	0	0	0	0	0	1705.43	0	0	0	8.38	29.28	5.99	0	2.38	1.48	0	0	0	0	36.53	0
Observation2085	0	0	0	0	0	0	0	0	161.76	0	60.07	4.85	3.21	501.22	0	976.11	0	34.4	0	0	0	0	0	0	310.66	620.66	0	0	0	0	0	0	0	1473.42	0	0	0	10.04	14.72	15.78	0	0	0	0	0	0	0	60.36	0
Observation2086	0	0	0	0	0	0	0	0	0	0	0	0	0	0	0	562.21	0	0	0	0	0	0	0	0	236.18	2.24	0	0	0	0	0	0	0	321.21	0	9.32	0	14.42	0	0	0	0	0	0	0	0	0	0	0
Observation2087	0	0	0	0	0	0	0	0	0	0	0	0	0	0	0	1182.53	0	4.59	0	0	0	0	0	0	688.47	0	0	0	0	0	0	0	0	440.97	0	0	0	23.59	0	0	0	0	0	0	0	0	0	18.63	0
Observation2088	0	0	0	0	0	0	0	0	0	0	0	1.39	0	522.11	0	77.28	53.35	0	0	0	0	0	0	0	7.54	26.3	0	0	0	0	0	0	0	637.27	0	0	0	0	9.66	12.41	0	0	0	0	0	0	0	73.71	0
Observation2089	0	163.87	0	235.5	0	0	0	0	0	0	0	0	0	291.27	0	618.8	0	0	0	0	0	0	0	0	0	0	0	0	0	0	0	0	0	1046.4	0	0	0	14.08	36.52	16.82	0	0	0	0	0	0	4.14	7.45	0
Observation2090	0	0	0	0	0	0	0	0	73.66	0	66.71	0	0	1603.79	0	0	76.36	0	0	0	0	0	0	0	851.34	273.51	0	0	0	0	0	0	0	725.86	0	0	0	0	36.26	0	0	0	0	0	0	0	0	40.29	0
Observation20910J	0	0	0	0	0	0	0	0	0	0	0	0	0	303.79	0	1402.79	0	19.97	0	0	0	0	0	0	855.9	0	0	0	0	0	0	0	0	778.69	0	0	0	14.07	24.21	15.34	0	0	4.95	0	0	0	0	73.78	0
Observation20920J	0	0	0	0	0	0	0	0	0	0	0	0	0	108.59	0	1654.94	0	0	0	0	0	0	0	0	0	34.86	0	0	0	0	0	0	0	1508.73	0	0	0	11.57	3.2	7.12	0	0	1.05	0	0	0	2.3	240.71	0
Observation20930J	0	0	73.14	0	0	0	0	0	0	0	0	0	0	492.28	0	1255	0	8.64	0	0	0	0	0	0	0	0	0	0	0	0	0	0	0	1620.41	0	0	0	3.34	25.14	3.99	0	0	0	0	0	0	0.91	52.56	0
Observation20940J	0	0	26.11	0	0	0	0	0	0	0	0	0	0	110.1	0	1321.75	0	0	0	0	0	0	0	0	66.08	708.77	0	0	0	0	0	0	0	1610.64	0	0	0	6.48	13.97	2.35	0	0	51.01	0	0	0	0	12.54	0
Observation10260J	0	45.32	0	203.66	0	0	26.17	0	138.48	0	0	0	0	955.33	0	0	0	0	0	0	0	0	0	0	0	0	0	0	0	0	0	0	0	964.51	0	0	0	0	34.03	0	0	0	24.81	0	0	0	0	37.91	0
Observation10270J	123.24	246.9	0	0	0	0	4.79	0	0	0	0	0	0	104.24	0	0	0	167.66	0	0	0	0	0	0	0	0	0	0	0	0	0	0	0	638.4	0	0	9.59	0	11.21	23.46	0	0	0	0	0	0	0	0	0
Observation10280J	174.52	0	0	38.79	0	0	7.96	0	0	0	0	0	0	928.99	0	0	0	623.93	0	0	0	0	0	0	71.11	0	0	0	0	0	0	0	0	1333.96	0	0	0	0	31.13	8.57	0	0	0	0	0	0	0.67	318.22	0
Observation10290J	0	0	0	0	0	0	1.8	0	120.52	0	0	0	0	1453.92	0	0	206.54	0	0	0	0	0	0	0	0	427.96	0	0	0	0	1.55	0	0	1215.17	0	0	6.48	0	25.19	0	0	0	46.51	0	0	0	8.81	341.71	0
Observation10300J	0	0	0	0	0	0	0	0	0	0	0	0	0	0	0	0	0	0	1642.19	144.46	0	0	0	0	35.18	413.53	0	0	0	0	0	0	0	975.35	0	0	0	0	0	0	0	10.53	0	0	0	0	0	775.73	0
Observation1031	0	0	0	0	0	0	0	0	1009.23	0	0	0	0	1684.22	0	0	0	0	50.33	0	0	0	0	0	80.4	484.64	0	0	0	0	0	0	0	1597.38	0	0	0	0	48.6	1.64	0	5.95	0	0	0	0	3.88	65.15	0
Observation1032	0	155.75	0	17.63	0	0	20.15	0	581.68	0	0	0	0	1611.73	0	0	0	21.45	0	0	0	0	0	0	28.31	0	0	0	0	0	0	0	0	1717.65	0	0	0	0	19.97	0	0	0	1.93	0	0	0	2.69	7.1	0
Observation1033	0	382.47	60.03	529.4	0	0	133.9	0	84.74	0	0	0	0	567.34	0	0	0	698.25	0	0	0	0	0	0	0	0	0	0	0	0	0	0	0	1386.6	0	0	0	0	57.67	30.02	0	0	0	0	0	0	3.24	11.51	0
Observation1323	0	134.78	0	14.19	0	0	0.99	0	276.55	0	0	0	0	1190.92		96.19	0	287.22	0	0	0	0	0	0	0	0	0	0	5.59	0	0	0	0	1691.72	0	0	0	1.86	80.36	0	0	0	0	0	0	0	1.64	36.79	0
Observation13260J	0	562.19	0	42.15	0	0	0	63.48	19.46	0	0	0	0	529.94		314.74	0	32.3	0	136.36	0	0	0	0	29.54	0	0	0	0	0	0	0	0	1488.16	0	0	0	3.62	56.96	13.95	0	25.55	0	0	1.86	0	2.88	138.87	0
Observation13300J	0	0	0	0	0	0	0	0	835.38	0	0	0	0	1247.81		322.48	0	166.72	0	0	0	0	0	0	0	350.52	0	0	0	0	0	0	0	1665.66	0	0	0	8.55	13.44	9.86	0	0	10.13	0	0	0	3.04	64.82	0
Observation13320J	0	0	0	0	0	0	0	0	1052.42	0	0	0	0	1478.9		145.59	0	39.39	0	0	0	0	0	0	0	3.66	0	0	0	0	0	0	0	1652.52	0	0	0	0	74.86	10.92	0	8.2	0	0	0	0	0	1.06	0
Observation1334	0	0	0	0	0	0	0	0	1664.59	0	0	0	0	1764.51		2.32	0	0	0	0	0	0	0	20.41	0	0	0	0	0	0	0	0	0	1740.76	0	0	0	0	22.59	4.23	0	0	0	0	0	0	0	2.73	0
Observation1336	0	0	0	0	0	0	0	0	1464.09	0	0	0	0	1732.83		0	0	0	0	0	0	0	0	0	0	0	0	0	0	0	0	0	0	1710.42	0	0	0	0	68.86	0	0	0	0	0	0	0	3.16	22.94	0
Observation1338	0	357.13	18.25	655.32	0	0	32.68	0	102.3	0	0	0	0	958.47		352.41	0	0	0	0	0	0	0	0	0	0	0	0	0	0	0	0	0	1602.11	0	0	0	0	101.29	14.05	0	0	0	0	9.44	0	11.14	21.48	0
Observation1674	0	0	0	0	0	0	0	0	153.66	0	0	0	0	335.96		81.56	0	806.19	257.29	0	0	0	0	0	0	0	0	0	0	0	0	0	0	1428.75	0	24.06	0	0	171.88	84.46	0	21.46	0	0	0	0	11.68	148.83	0
Observation1675	0	290.5	0	21.07	0	0	6.28	0	0	0	0	0	0	778.71		28.81	0	36.86	234.64	20.97	0	0	0	0	0	0	0	0	0	0	0	0	0	1301.61	0	0	0	0	13.98	8.08	0	33.06	408.18	0	0	0	0	118.16	0
Observation1676	0	311.55	0	57.68	0	0	2.87	0	0	0	43.02	0	0	578.83		87.2	371.65	49.74	172.9	0	0	0	0	0	26.52	247.68	0	0	2.36	0	0	0	0	1384.07	0	0	0	0	107.84	47.71	0	0	0	0	0	0	1.75	73.94	0
Observation1677	0	0	0	0	0	0	0	0	362.83	0	2.61	0	0	1447.68		0	15.06	198.89	0	0	0	0	0	0	0	0	0	0	0	0	0	0	0	1616.76	0	0	0	0	98.09	6.46	0	0	0	0	0	0	0	178.02	0
Observation1678	0	0	0	0	0	0	0	0	1435.1	0	0	0	0	1741.68		0	0	0	0	0	0	0	0	0	0	0	0	0	0	0	0	0	0	1723.37	0	0	0	0	54.1	0	0	0	0	0	0	0	2.15	122.54	0
Observation1679	0	0	0	0	0	0	0	0	1777.56	0	0	0	0	1813.93		0	0	0	0	0	0	0	0	0	0	0	0	0	0	0	0	0	0	1807.8	0	0	0	0	16.97	0	0	0	0	0	0	6.55	5.81	1.86	0
Observation16800J	0	300.19	29.32	213.64	0	0	4.83	49.1	104.93	0	0	0	0	754.23		38.09	0	7.62	470.2	19.42	0	0	0	0	0	0	0	0	0	0	0	0	0	1546.28	0	0	0	1.52	74.86	14.31	0	27.42	3.53	0	0	0	8.87	40.44	0
Observation1977	0	520.83	0	13.17	0	0	96.03	0	0	0	0	0	0	1181.35		0	0	0	0	0	0	0	0	0	187.34	115.01	0	0	0	0	0	0	0	1458	0	0	0	0	98.82	4.29	0	0	0	0	0	0	0	179.93	0
Observation1979	0	0	0	0	0	0	0	0	1344.25	0	0	0	8.94	1634.78		63.37	0	0	0	0	0	0	0	0	136.12	0	0	0	0	0	0	0	0	1393.51	0	0	0	3.07	66.62	13.12	0	0	0	0	0	0	0	1.28	0
Observation19810J	0	0	0	0	0	0	0	0	13.18	0	0	0	23.55	917.95		0	0	0	761.98	24.88	0	0	0	0	0	0	0	0	0	0	0	0	0	1066.35	0	0	0	0	45.74	1.39	0	26.57	2.13	0	0	0	1.14	564.65	0
Observation19840J	0	0	0	0	0	0	0	0	411.23	0	0	0	11.12	1394.72		10.11	22.97	4.87	200.88	19.67	0	0	0	0	0	0	0	0	0	0	0	0	0	1550.36	0	0	0	6.44	65.34	19.62	0	8.16	12.55	0	0	0	3.28	43.63	0
Observation19860J	0	51.11	0	16.69	0	0	36.31	0	164.83	0	0	0	0	1405.72		150.33	0	35.25	0	0	0	0	0	0	0	0	0	0	0	0	0	0	0	1511.84	0	0	0	7.12	94.64	9.61	0	0	5.12	0	0	0	8.79	73.59	0
Observation1988	0	605.12	38.3	501.15	0	0	0	0	61.78	0	0	0	7.83	728.33		297.13	0	1.83	0	0	0	0	0	0	0	0	0	0	0	0	0	0	0	1562.81	0	0	0	26.67	54.72	39.42	0	0	0	0	0	0	4.58	9.93	0
Observation10120J	70.81	44.57	0	39.88	0	0	1.36	0	0	0	0	0	0	1026.95	0	0	0	445.14	0	0	0	0	0	0	0	40.88	0	0	0	0	0	0	0	1580.67	0	0	0	0	46.89	106.3	0	0	14.72	0	0	0	0.72	4.81	0
Observation10130J	20.79	25.93	0	445.6	0	0	22.78	0	0	0	0	0	0	994.25	0	0	0	633.28	0	0	0	0	0	0	0	0	0	0	0	0	0	0	0	1433.31	0	0	0	0	29.62	80.4	0	0	7.26	0	0	0	3.9	238.42	0
Observation10140J	0	0	0	0	0	0	336.9	0	0	0	0	0	0	867.77	186.49	0	119.58	330.9	0	0	0	93.72	0	0	160.32	503.49	0	0	0	0	0	0	0	1372.25	0	0	0	0	111.63	32.34	0	0	22.61	0	0	0	0.97	52.74	0
Observation10150J	0	0	0	0	0	0	4.39	0	0	0	0	0	0	508.06	0	0	0	1219.9	0	0	0	0	0	0	45.15	0	0	0	0	0	0	0	0	1657.41	0	0	0	0	24.95	19.15	0	0	11.97	0	0	0	7	30.46	0
Observation10160J	0	0	0	0	0	0	0	0	0	0	0	0	0	1130.64	0	0	0	633.38	0	0	0	0	0	0	0	0	0	0	0	0	0	0	0	1693.65	0	0	0	0	11.79	21.22	0	0	3.04	0	0	0	19.09	81.92	0
Observation10170J	0	0	0	0	0	0	0	0	0	0	0	0	0	431.43	0	0	0	1290.82	0	0	0	11.78	0	0	0	0	0	0	0	0	0	0	0	1710.55	0	0	0	0	2.55	54.21	0	0	0	0	0	0	0	34.27	0
Observation1018	0	0	0	363.36	0	0	20.8	0	0	0	0	0	0	63.74	0	0	0	1558.88	0	0	0	0	0	0	0	0	0	0	0	0	0	0	0	1578.09	0	6.76	0	0	40.23	117.68	0	0	0	0	0	0	5.8	2.75	0
Observation11600J	0	0	0	0	0	0	0	0	0	0	0	0	0	294.78	0	0	0	0	0	0	0	0	0	0	0	0	0	0	0	0	0	0	0	294.28	0	0	0	0	3.07	0	0	0	0	0	0	0	0	0	0
Observation11610J	0	0	0	0	0	0	0	0	0	0	0	0	0	344.41	0	0	0	1019.67	0	0	0	27.05	0	0	0	0	0	0	0	0	0	0	0	1364.15	0	0	0	0	53.93	28.19	0	0	2.23	0	0	0	2.49	20.08	0
Observation11620J	33.77	0	0	0	0	0	0.39	0	0	0	0	0	0	260.63	0	0	0	603.94	0	0	0	792.08	0	0	0	0	0	0	0	0	0	0	0	1681.35	0	0	0	0	16.26	52.2	0	0	0.82	0	0	0	3.44	8.86	0
Observation11630J	259.2	151.7	0	294.07	0	0	21.57	0	0	0	0	0	0	428.81	0	0	0	524.27	0	0	0	193.27	0	0	0	0	0	0	0	0	0	0	0	1540.65	0	0	0	0	21.77	146.9	0	0	3.46	0	0	0	2.71	25.17	0
Observation11640J	0	0	0	0	0	0	0	0	0	0	0	0	0	131.93	0	0	0	1342.4	0	0	0	227.51	0	0	0	0	0	0	0	0	0	0	0	1694.45	0	0	0	0	6.41	60.69	0	0	0	0	0	0	5.5	7.25	0
Observation11650J	0	0	0	0	0	0	0	0	33.62	0	0	0	0	183.69	0	0	0	1434.56	0	0	0	73.11	0	0	0	0	0	0	0	0	0	0	0	1683.66	0	0	0	0	14.03	60.69	0	0	0	0	0	0	1.23	13.85	0
Observation1166	0	9.91	0	125.23	0	0	22.35	0	0	0	0	0	0	128.03	0	0	0	1139.02	0	0	0	415.07	0	0	0	0	0	0	0	0	0	0	0	1623.56	0	0	0	0	40.37	44.59	0	0	0	0	0	0	0	11.29	0
Observation1167	0	0	0	0	0	0	15.6	0	0	0	0	0	0	1190.17	0	0	0	284.38	0	0	0	75.35	0	0	0	0	0	0	0	0	0	0	0	1405.36	0	0	0	0	130.9	48.41	0	0	0	0	0	0	1.61	26.5	0
Observation1667	0	36.53	0	0	0	0	3.89	0	0	0	0	0	0	458.18	0	0	0	970.45	0	0	0	0	0	0	0	0	0	0	0	0	0	0	0	1446.07	0	15.06	0	0	246.58	64.28	0	0	0	0	0	0	4.91	5.74	0
Observation16680J	0	668.17	16.64	33.34	0	0	64.3	0	0	0	0	0	0	651.53	0	0	0	117.55	0	0	0	0	0	0	0	0	0	0	0	0	0	0	0	1021.91	0	0	0	0	238.41	57.51	0	0	18.84	0	0	0	0	379.64	0
Observation16690J	0	0	0	0	0	0	0	0	0	0	0	0	0	647.77	0	0	124.41	849.36	0	0	0	0	0	0	216.95	203.68	0	0	0	0	0	0	0	1183.63	0	0	0	0	54.4	28	0	0	80.16	0	0	0	3.89	210	0
Observation16700J	0	0	0	0	0	0	0	0	0	0	0	0	0	702.26	0	0	0	818.54	0	0	0	3.79	0	0	0	292.95	0	0	0	0	0	0	0	1363.93	0	0	0	0	107.75	82.92	0	0	59.28	0	0	0	0.47	148.86	0
Observation16710J	0	0	0	0	0	0	0	0	0	0	0	0	8.22	1043.92	0	0	0	154.64	0	0	0	0	0	0	553.22	119.27	0	0	0	0	0	0	0	609.55	0	0	0	0	189.5	27.78	0	0	68.58	0	0	0	1.58	301.63	0
Observation16720J	0	193.91	0	826.35	0	0	8.33	43.71	0	0	0	0	0	342.19	0	0	0	1140.16	0	0	0	0	0	0	0	0	0	0	0	0	0	0	0	1704.63	0	0	0	0	28.28	31.51	0	0	0.68	0	0	0	13.71	9.39	0
Observation16730J	0	34.75	0	560.34	0	0	15.21	0	0	0	0	0	0	941.95	0	0	0	734.96	0	0	0	0	0	0	0	0	0	0	0	0	0	0	0	1705.43	0	0	0	0	29.61	38.65	0	0	0	0	0	0	0	0	0
Observation18290J	0	0	0	0	0	0	0	0	0	0	0	0	0	820.07	0	0	0	849.01	0	0	0	0	0	0	0	0	0	0	0	0	0	0	0	1605.85	0	0	0	0	52.9	46.22	0	0	13.66	0	0	0	0	66.32	0
Observation1830	10.29	1243.46	0	57.81	0	0	15.1	0	0	0	0	0	0	200.61	0	0	0	172.57	0	0	0	0	0	0	0	0	0	0	2.07	0	0	0	0	1589.44	0	0	0	0	106.08	22.55	0	0	0	0	0	0	0	0	0
Observation1831	0	249.28	0	0	0	0	0	0	33.15	0	30.15	0	0	1016.96	0	0	41.33	344.04	0	0	0	0	0	0	0	91.34	0	0	0	0	0	0	0	1135.62	0	0	0	0	71.6	14.09	0	0	3.72	0	0	0	17.42	382.27	0
Observation1832	0	0	0	0	0	0	0	0	0	0	10.84	0	0	325.52	0	0	0	1246.62	0	0	0	0	0	0	0	17.42	0	0	0	0	0	0	0	1544.29	0	0	0	0	140.76	41.45	0	0	16.16	0	0	0	13.95	18.06	0
Observation1833	0	0	0	0	0	0	0	0	160.49	0	0	0	0	240.12	0	0	0	1224.33	0	0	0	0	0	0	0	304.62	0	0	0	0	0	0	0	1507.94	0	0	0	0	82.14	33.71	0	0	0	0	0	0	10.92	85.8	0
Observation1834	0	0	0	0	0	0	0	0	0	0	0	0	0	462.36	0	0	0	1259.07	0	0	0	0	0	0	0	0	0	0	0	0	0	0	0	1715.55	0	5.07	0	0	57.16	20.36	0	0	0	0	0	0	8.6	44.86	0
Observation1835	0	0	0	0	0	0	0	0	0	0	0	0	0	74.73	0	0	0	1663.23	0	0	0	0	0	0	0	0	0	0	0	0	0	0	0	1729.67	0	0	0	0	18.14	42.25	0	0	0	0	0	0	0	0	0
Observation1087	0	0	0	0	0	0	0	0	812.15	0	0	0	0	952.04	0	0	0	0	0	0	0	0	0	0	0	0	0	0	0	0	0	0	0	685.67	0	0	0	0	8.93	0	0	0	0	0	0	0	0	44.95	0
Observation1088	0	0	0	0	0	0	0	0	845.25	0	0	0	0	892.35	0	0	0	0	0	0	0	0	0	0	6.9	0	0	0	0	0	0	0	0	741.46	0	0	0	0	5.79	0	0	0	0	0	0	0	2.01	25	0
Observation1089	0	12.56	0	183.66	0	0	6.69	0	1085.37	0	0	0	0	1685.15	0	0	0	0	0	0	0	0	0	0	0	68.61	0	0	0	0	0	0	0	1289.41	0	0	0	0	78.38	0	0	0	0	0	0	0	0	40.97	0
Observation10900J	0	0	0	0	0	0	0	0	1796.05	0	0	0	0	1801.02	0	0	0	0	0	0	0	0	0	0	0	0	0	0	0	0	0	0	0	1260.11	0	0	0	0	0	0	0	0	0	0	0	0	3.66	14.75	0
Observation10910J	0	0	0	0	0	0	0	0	1324.91	0	0	0	0	1735.16	0	0	0	0	0	0	0	0	0	0	0	8.42	0	0	0	0	0	0	0	1473.64	0	0	0	0	54.57	0	0	0	0	0	0	0	5.31	43.89	0
Observation10920J	0	25.42	0	62.14	0	0	3.87	0	1372.77	0	0	0	0	1732.6	0	0	0	0	0	0	0	0	0	0	0	0	0	0	0	0	0	0	0	1725.11	0	0	0	0	28.41	0	0	0	0	0	0	0	5.51	36.18	0
Observation10930J	0	0	0	7.88	0	0	0	0	1534.35	0	0	0	0	1751.06	0	0	0	0	0	0	0	0	0	0	0	2.21	0	0	0	0	0	0	0	1043.08	0	0	2.54	0	27.76	0	0	0	0	0	0	0	4.39	46.07	0
Observation10940J	0	0	0	0	0	0	0	0	1116.92	0	0	0	0	1705.84	0	0	0	0	0	0	0	0	0	0	0	804.02	0	0	0	0	0	0	0	1300.95	0	0	0	0	49.82	0	0	0	0	0	0	0	9.59	29.81	0
Observation1389	0	0	0	0	0	0	0	0	43.33	0	0	0	0	847.21	0	0	44.76	0	0	0	0	0	0	0	32.57	88.65	0	0	0	0	0	0	0	739.64	0	0	0	0	55.1	0	0	0	0	0	0	0	17.99	79.63	0
Observation1390	0	0	0	0	0	0	0	0	661.96	0	0	0	0	802.37	0	0	0	0	0	0	0	0	61.02	0	0	0	0	0	0	0	0	0	0	742.11	0	0	0	0	37.56	0	0	0	0	0	0	0	0	0	0
Observation1391	0	171.58	0	4.88	0	0	3.29	0	520.2	0	0	0	0	1404.45	0	0	0	0	0	0	0	0	114.26	0	23.59	71.21	0	0	0	0	5.3	0	0	1322.6	0	0	0	0	196.05	0	0	0	0	0	0	0	3.08	66.04	0
Observation1392	0	0	0	0	0	0	0	0	93.56	0	2.56	0	0	1513.95	0	0	0	0	0	0	0	0	0	14.61	775.04	0	0	0	0	0	6.94	0	0	583.21	0	0	0	0	241.48	0	0	0	0	0	1.66	0	14.26	64.89	0
Observation1393	0	0	0	0	0	0	0	0	1175.19	0	0	0	0	1673.68	0	0	0	0	0	0	0	0	0	0	0	0	0	0	0	0	0	0	0	1575.57	0	0	0	0	121.25	0	0	0	0	0	0	0	5.05	48.54	0
Observation1394	0	0	0	0	0	0	0	0	1742.02	0	0	0	0	1786.16	0	0	0	0	0	0	0	0	0	0	0	249.46	0	0	0	0	0	0	0	535.94	0	0	0	0	17.99	0	0	0	0	0	0	0	2.77	5.65	0
Observation1395	0	0	0	0	0	0	0	0	1453.57	0	0	0	0	1709.44	0	0	0	0	0	0	0	0	0	0	0	9.9	0	0	0	0	0	0	0	1468.68	0	0	0	0	87.96	0	0	0	0	0	0	0	10.89	33.57	0
Observation13960J	13.73	246.64	0	445.32	0	0	0	0	724.36	0	0	0	0	1402.25	0	0	0	0	0	0	0	0	0	0	0	0	0	0	0	0	0	0	0	1651.49	0	0	3.32	0	95.08	1.88	0	0	0	0	0	0	3.56	5.69	0
Observation1746	0	0	0	0	0	0	0	0	0	0	0	0	0	998.35	0	0	0	0	0	0	0	0	0	0	0	0	0	0	0	0	0	0	0	952.26	0	0	0	0	23.01	0	0	0	0	0	0	0	28.84	101.06	0
Observation1747	0	0	0	0	0	0	0	0	0	0	0	0	0	725.37	0	0	0	0	0	0	0	0	0	0	120.04	0	0	0	0	0	0	0	0	582.8	0	0	0	0	54.46	0	0	0	0	0	0	0	0	78.85	0
Observation1748	0	204.93	0	244.16	0	0	182.59	0	417.69	0	0	0	0	1489.81	0	0	0	0	0	0	0	0	0	0	64.85	8.57	0	0	0	0	0	0	0	1345.55	0	0	0	0	91.48	0	0	0	0	0	0	0	4.91	14.43	0
Observation1749	0	0	0	11.78	0	0	20.27	0	198.06	0	6.2	0	0	1636.92	0	0	0	0	0	0	0	0	0	0	583.04	112.77	0	0	0	0	0	0	0	758.27	0	0	0	0	141.04	0	0	0	0	0	0	0	5.59	208.04	0
Observation1750	0	0	0	0	0	0	0	0	327.25	0	0	0	0	1604.59	0	0	0	0	0	0	0	0	0	0	0	0	0	0	0	0	0	0	0	1391.59	0	0	0	0	184.68	0	0	0	0	0	0	0	11.28	157.49	0
Observation1751	0	0	0	0	0	0	0	0	256.93	0	0	0	0	1474.71	0	0	0	244.88	0	0	0	0	0	0	0	0	0	0	0	0	0	0	0	1437.91	0	0	0	0	61.91	18.01	0	0	0	0	0	0	8.35	190.46	0
Observation1752	0	0	0	0	0	0	0	0	1295.05	0	0	0	0	1831.32	0	0	0	0	0	0	0	0	0	0	0	0	0	0	0	0	0	0	0	1415.66	0	0	0	0	25.07	0	0	0	0	0	0	0	8.92	10.65	0
Observation17530J	0	113.12	0	0	0	0	0	0	1325.96	0	0	0	0	1620.64	0	0	0	0	0	0	0	0	0	0	0	0	0	0	0	0	0	0	0	1462.66	0	0	0	0	56.6	0	0	0	6.46	0	0	0	3	0	0
Observation2015	0	0	0	0	0	0	0	0	576.96	0	0	0	0	1558.12	0	0	0	49.5	0	0	0	0	0	0	0	0	0	0	0	0	0	0	0	1559.83	0	0	0	0	153.66	15.29	0	0	0	0	0	0	10.43	73.38	0
Observation2016	0	0	0	37.68	0	0	3.78	0	607.16	0	0	0	0	1674.71	0	0	0	0	0	0	0	0	0	0	0	80.45	0	0	0	0	0	0	0	1470.83	0	0	0	0	104.41	0	0	0	0	0	0	0	13.59	174.72	0
Observation2017	0	0	0	0	0	0	0	0	389.94	0	0	0	0	1760.88	0	0	0	0	0	0	0	0	0	0	1378.42	0	0	0	0	0	0	0	0	321.62	0	0	0	0	34.78	0	0	0	0	0	0	0	3.7	61.16	0
Observation2018	0	0	0	0	0	0	0	0	0	0	0	0	0	827.06	0	0	0	0	0	0	0	0	0	0	0	0	0	0	0	0	0	0	0	804.52	0	0	0	0	8.88	0	0	0	0	0	0	0	0	76.76	0
Observation2019	0	0	0	0	0	0	0	0	355.74	0	0	0	0	916.37	0	0	0	0	0	0	0	0	0	0	0	0	0	0	0	0	0	0	0	893.11	0	0	0	0	41.66	0	0	0	0	0	0	0	0	0	0
Observation2020	0	0	0	0	0	0	0	0	1474.06	0	0	0	0	1742.28	0	0	0	0	0	0	0	0	0	0	0	0	0	0	0	0	0	0	0	1364.7	0	0	0	0	50.08	0	0	0	0	0	0	0	3.51	10.55	0
Observation2021	0	0	0	0	0	0	0	0	1757.53	0	0	0	0	1806.61	0	0	0	0	0	0	0	0	0	0	0	0	0	0	0	0	0	0	0	969.2	0	0	0	0	0	0	0	0	0	0	0	0	0	30.8	0
Observation20220J	0	122.45	0	498.86	0	0	0.85	0	421.81	0	0	0	0	1507.02	0	0	0	47.05	0	0	0	0	0	0	0	0	0	0	0	0	0	0	0	1634.32	0	0	0	0	95.41	17.8	0	0	0	0	0	0	0	33.15	0
Observation1129	0	0	0	0	0	0	0	0	0	0	0	0	0	1064.39	0	0	0	0	0	0	0	0	0	0	0	0	0	0	0	0	0	0	0	1000.11	0	0	0	0	100.42	0	0	0	0	0	0	0	0	5.38	0
Observation1130	0	0	0	0	0	0	0	0	23.26	0	0	0	34.09	464.65	0	0	0	0	0	0	0	0	0	0	0	0	0	0	0	0	0	0	0	430.55	0	0	0	0	75.58	7.92	0	0	0	0	0	0	0	1.84	0
Observation11320J	0	0	0	422.53	0	0	2.05	0	0	0	0	0	27.51	932.18	0	636.64	0	4.15	0	0	0	0	0	0	0	319.66	0	0	0	0	0	0	0	1547.88	0	0	0	5.01	82.04	6.68	0	0	82.07	0	0	0	0	10.49	0
Observation11340J	0	0	0	31.47	0	0	0	0	0	0	0	0	0	1437.54	78.7	0	0	48.53	0	0	0	0	0	0	0	25.92	0	0	0	0	0	0	0	1539.39	0	0	0	0	121.83	46.8	0	0	1.14	0	0	0	0	16.04	0
Observation11360J	0	0	0	0	0	0	0	0	0	0	0	0	0	186.66	0	0	0	0	0	0	0	0	0	0	0	0	0	0	0	0	0	0	0	166.27	0	0	0	0	5.45	0	0	0	0	0	0	0	0	17.96	0
Observation11370J	0	0	0	0	0	0	0	0	0	0	3.88	0	0	1046.2	401.12	0	0	2.12	0	0	0	0	0	0	0	0	0	0	0	0	0	0	0	1282.14	0	13.06	0	0	105.48	13.9	0	0	0	0	0	0	0	104.33	0
Observation1139	0	0	0	37.98	0	0	20.97	0	0	0	0	0	0	1421.96	201.16	0	0	2.68	0	0	0	0	0	0	0	3.96	0	0	0	0	0	0	0	1450.51	0	2.63	0	0	170.78	7.27	0	0	5.26	0	0	0	0	56.2	0
Observation1141	0	0	0	585.84	0	0	248.28	0	46.84	0	0	0	0	1667.02	0	0	0	32.38	0	0	0	0	0	0	0	14.16	0	0	0	0	0.44	0	0	1397.54	0	0	0	0	45.5	32.82	0	0	0	0	0	0	0	0	0
Observation1143	0	0	0	0	0	0	0	0	318.77	0	0	0	0	1703.28	0	0	0	47.46	0	0	0	0	0	0	0	25.78	0	0	0	0	0	0	0	1725.08	0	0	0	0	29.95	9.04	0	0	0	0	0	7.54	0	30.6	0
Observation1184	0	0	0	11.13	0	0	17.69	0	0	0	0	0	0	1340.36	0	0	0	0	0	0	0	0	0	0	0	83.74	0	0	0	0	0	0	0	1308.96	0	0	0	0	252.25	10.4	0	0	0	0	0	0	0	0	0
Observation11870J	0	0	0	114.45	0	0	13.34	0	0	0	9.77	0	0	1289.22	0	0	0	2.44	0	0	0	0	0	0	0	11.02	0	0	0	0	0	0	0	1431.67	0	0	0	0	60.82	18.06	0	0	0	0	0	0	1.79	4.18	0
Observation11880J	0	0	0	0	0	0	0	0	0	0	0	0	0	192.25	0	0	0	0	0	0	0	0	0	0	0	0	0	0	0	0	0	0	0	190.26	0	0	0	0	34.47	0	0	0	0	0	0	0	0	0	0
Observation11900J	0	20.66	0	139.87	0	0	1.08	0	0	0	0	0	0	1340.72	0	15.99	0	3.58	0	0	0	0	0	0	0	170.57	0	0	0	0	0	0	0	1445.3	0	0	5.3	1.85	210.32	20.97	0	0	3.22	0	0	0	0	0	0
Observation11920J	0	0	0	0	0	0	0	0	0	0	0	0	0	199.62	0	0	0	2.83	0	0	0	0	0	0	0	0	0	0	0	0	0	0	0	199.24	0	0	0	0	14.55	14.73	0	0	0	0	0	0	0	0	0
Observation11930J	0	0	0	0	0	0	0	0	111.3	0	0	0	0	748.59	0	0	0	38.59	0	0	0	0	0	0	0	152.82	0	0	0	0	0	0	0	1327.72	0	0	0	0	144.32	12.16	0	0	0	0	0	0	0	3.79	0
Observation11950J	0	0	0	0	0	0	0	0	0	0	0	0	3.73	1561.81	0	0	0	12.72	0	0	0	0	0	0	0	0	0	0	0	0	0	0	0	1339.88	0	0	17.74	0	117.98	9.68	0	0	4.51	0	0	0	0	224.46	0
Observation11970J	0	0	0	98.88	0	0	6.81	0	0	0	0	0	0	1543.73	0	9.72	0	52.95	0	0	0	0	0	0	0	0	0	0	0	0	0	0	0	1575.2	0	0	0	3.36	106.67	29.86	0	0	2.87	0	0	0	0	21.11	0
Observation11990J	0	0	0	501.2	0	0	317.64	0	0	0	0	0	0	1020.38	0	0	0	6.62	0	0	0	0	0	0	0	0	0	0	0	0	0	0	0	1081.35	0	0	14.19	0	29.71	0.92	0	0	2.24	0	0	0	0	23.65	0
Observation12000J	0	0	0	0	0	0	0	0	0	0	0	0	0	593.04	0	0	0	0	0	0	0	0	0	0	0	0	0	0	0	0	0	0	0	591.37	0	0	0	0	5.3	0	0	0	0	0	0	0	0	0	0
Observation1796	0	0	0	0	18.91		0	0	0	0	0	0	0	1421.67	0	0	0	11.81	0	0	0	0	0	0	0	0	0	0	0	0	0	0	0	1387.94	0	0	0	0	130.44	62.21	0	0	0	0	0	0	0	9.77	0
Observation17980J	0	0	0	0	0		48.8	0	0	0	0	0	0	984.95	0	0	0	358.88	0	0	0	0	0	0	4.04	0	0	0	0	0	0	0	0	1324.83	0	0	0	0	196.58	170.86	0	0	2.86	0	0	0	0	29.26	0
Observation18000J	0	0	0	0	0		0	0	0	0	0	0	0	1014.47	0	0	0	185.27	0	0	0	0	0	0	0	0	0	0	0	0	0	0	0	1375.54	0	0	0	0	167.03	152.82	0	0	1.36	0	0	0	0	57.27	0
Observation18030J	0	0	0	0	0		0	0	0	0	0	0	0	1741.3	0	0	0	0	0	0	0	0	0	0	0	0	0	0	0	0	0	0	0	1721.41	0	0	0	0	42.6	0	0	0	0	0	0	0	0	35.48	0
Observation1805	0	0	0	0	0		0	0	0	0	0	0	0	1469.49	0	0	0	22.95	0	0	0	0	0	0	0	0	0	0	0	0	0	0	0	1505.79	0	0	0	0	122.15	81.49	0	0	0	0	2	0	0	63.12	0
Observation1807	0	0	0	0	0		0	0	0	0	0	0	0	1087.14	0	0	0	12.99	0	0	0	0	0	0	0	0	0	0	0	0	0	0	0	1401.56	0	0	0	0	176.36	53.28	0	0	0	0	0	0	0	17.67	0
Observation1809	0	152.5	0	366.62	0		95.25	0	0	0	0	0	3.81	1218.22	0	0	0	138.5	0	0	0	0	0	0	0	58.71	0	0	0	0	10.66	0	0	1189.59	0	0	0	0	185.03	49.51	0	0	0	0	0	0	0	4.23	0
Observation18540J	0	0	0	0	0		0	0	0	0	0	0	0	1681.42	0	0	0	0	0	0	0	0	0	0	0	0	0	0	0	0	0	0	0	1675.21	0	0	0	0	64.61	0	0	0	2.18	0	0	0	0	152.55	0
Observation18560J	0	31.31	0	10.52	0		0	0	0	0	0	0	0	759.34	0	0	0	567.05	0	0	0	0	0	0	0	0	0	0	0	0	0	0	0	1342.15	0	0	0	0	224.53	146.06	0	0	0	0	0	0	0	7.63	0
Observation1858	0	0	2.19	0	0		0	0	286.4	0	46.18	0	0	1431.38	0	0	0	23.91	0	0	0	0	0	0	81.72	331.78	0	0	0	0	0	0	0	1335.8	0	0	0	0	128.77	80.99	0	0	0	0	0	0	0	67.76	0
Observation1860	0	0	0	0	0		0	0	0	0	0	0	0	1455.78	0	0	0	146.73	0	0	0	0	0	0	0	0	0	0	0	0	0	0	0	1551.63	0	0	0	0	112.63	74.47	0	0	0	0	0	0	2.2	69.62	0
Observation1863	0	0	0	0	0		0	0	0	0	0	0	3.33	1631.83	0	0	0	0	0	0	0	0	0	0	0	0	0	0	0	0	0	0	0	1589.34	0	0	0	0	114.78	8.1	0	0	0	0	0	6.25	8.63	59.96	0
Observation18650J	0	0	4.61	0	0		0	0	0	0	0	0	0	1595.81	0	0	0	0	0	0	0	0	0	0	0	0	0	0	0	0	0	0	0	1608.36	0	0	0	0	116.97	0	0	0	4.18	0	0	0	0	58.68	0
Observation18670J	0	43.34	0	243.47	0		84.3	0	0	0	0	0	0	1168.32	0	0	11.45	411.08	0	0	0	0	0	0	0	0	0	0	0	0	6.24	0	0	1619.96	0	0	35.54	0	81.48	18.23	0	0	3.9	0	0	0	0	4.22	0
Observation0880	0	0	0	0	0	0	3.43	0	0	0	0	0	4.56	1534.71	0	0	0	120.64	0	0	0	0	0	0	0	0	0	0	2.54	0	0	0	0	1489.74	0	36.86	0	0	111.61	20.08	0	0	0	0	0	0	0	155.49	0
Observation0881	0	624.66	0	328.3	0	0	8.68	0	0	0	0	0	0	995.28	0	0	0	51.63	0	0	0	0	0	0	0	0	0	0	0	0	0	0	0	1539.7	0	0	0	0	99.39	11.31	0	0	4.23	0	0	0	0	87.02	0
Observation08820J	0	209.75	0	134.83	0	0	20.92	0	0	0	0	0	14.6	1116.71	11.01	0	0	223.63	0	0	0	0	8.43	0	164.22	100.25	0	0	0	0	0	0	0	1274.45	0	0	0	0	87.46	19.36	0	0	116.5	0	0	0	3.65	119.9	0
Observation08830J	0	0	0	0	0	0	0	0	0	0	0	0	0	1254.25	0	0	0	438.95	0	0	0	0	0	0	0	0	0	0	0	0	0	0	0	1183.37	0	0	2.93	0	47.02	28.94	0	0	12.11	0	0	0	6.12	510.18	0
Observation08840J	0	0	0	0	0	0	0	0	339.4	0	0	0	0	1643.96	0	0	0	59.76	0	0	0	0	0	0	323.77	0	0	0	0	0	0	0	0	1116.84	0	4.67	2.78	0	56.38	12.26	0	0	5.6	0	27.09	0	5.46	267.8	0
Observation08850J	0	0	0	0	0	0	0	0	101.89	0	0	0	0	1515.18	167.66	0	0	37.74	0	0	0	0	0	15.51	149.57	0	0	0	0	0	0	0	0	1089.4	0	0	0	0	58.31	3.7	0	0	0	0	0	0	5.65	508.36	0
Observation08860J	67.07	249.07	0	429.6	0	0	0.67	0	1749.59	0	0	0	0	1375.2	0	0	0	0	0	0	0	0	0	0	195.19	52.4	0	0	0	0	0	0	0	1480.33	0	0	0	0	63.44	2.98	0	0	4.1	0	0	0	1.55	19.23	0
Observation14670J	0	0	0	0	0	0	0	0	0	0	0	0	0	695.52	0	1028.11	0	11.84	0	0	0	0	0	0	193.21	0	0	0	0	0	0	0	0	1346.16	0	0	0	0	39.46	10.18	0	0	0	0	0	0	0	163.29	0
Observation14680J	0	0	0	0	0	0	0	0	0	0	0	0	0	0	0	301.92	0	0	0	0	0	0	0	0	0	0	0	0	0	0	0	0	0	136.35	0	0	0	0	0	0	0	0	0	0	0	0	6.12	164.04	0
Observation14690J	0	150.83	43.41	227.81	0	0	168.37	0	0	0	0	0	0	1224.33	0	0	0	9.52	0	0	0	0	0	0	72.76	4.78	0	0	0	0	0	0	0	1119.31	0	0	0	0	62.09	7.68	0	0	11.18	0	0	0	0	123.71	0
Observation1470	0	0	0	0	0	0	0	0	0	0	97.73	0	0	1655.24	0	0	0	19.92	0	0	0	0	0	0	520.26	954.14	0	0	0	0	6.22	0	0	817.27	0	0	0	0	32.13	9.42	0	0	27.09	0	0	0	0	42.89	0
Observation1471	0	0	0	0	0	0	0	0	717.77	0	0	0	0	1274.25	0	0	0	127.58	0	292.99	0	0	0	0	73.1	16.58	0	0	6.04	0	0	0	0	1544.56	0	0	0	0	50.03	28.43	0	14.81	0	0	0	0	0	0	0
Observation1472	0	0	0	0	0	0	0	0	1032.95	0	3.18	0	0	1773.38	0	0	0	0	0	0	0	0	0	0	613.25	139.27	0	0	0	0	0	0	0	987.19	0	4.54	0	0	31.11	0	0	0	0	0	0	0	0	25.84	0
Observation1473	0	444.22	64.3	195.24	0	0	36.86	0	708.73	0	0	0	0	1198.34	0	0	0	0	0	0	0	0	0	0	24.12	0	0	0	0	0	0	0	0	1464.5	0	0	0	0	102.84	9.4	0	0	0	0	1.62	0	15.28	43.8	0
Observation1474	0	769.48	201.71	480.07	0	0	24.18	0	199.76	0	0	0	0	901.83	0	0	0	0	0	0	0	0	0	0	12.93	0	0	0	0	0	0	0	0	1419.24	0	0	0	0	88.51	0	0	0	0	0	0	0	7.28	4.4	0
Observation20950J	0	0	4.72	0	0	0	0	0	10.47	0	0	0	21.34	645.17	0	566.22	0	39.38	398.09	0	0	0	0	0	170.18	0	0	0	0	0	0	0	0	1348.81		0	0	6.07	56.15	15.52	0	13.8	26.81	0	0	0	0	110.22	0
Observation20960J	0	0	0	0	0	0	0	0	720.43	0	0	0	0	0	0	802.84	0	4.9	0	0	0	0	0	0	144.03	0	0	0	0	0	0	0	0	661.79		0	0	0	0	0	0	0	0	0	0	0	0	0	0
Observation20970J	0	0	0	0	0	0	0	0	659.84	0	0	0	0	0	0	938.28	0	17.74	0	1.76	0	0	0	0	0	0	0	0	0	0	0	0	0	606.66		0	0	3.19	0	0.74	4.09	20.26	7.2	0	0	0	0	342.95	0
Observation2098	0	0	27.11	0	0	0	0	0	331.11	0	55.56	0	0	1116.52	0	405.36	0	0	117.85	0	0	0	0	0	68.34	753.44	0	0	21.67	0	0	0	0	1425.34		0	0	0	58.49	10.21	0	0	29.52	0	0	0	0	277.71	0
Observation2099	0	0	0	0	0	0	0	0	177.63	0	45.43	0	0	1154.01	0	0	140.45	7.21	0	0	0	0	0	0	376.16	216.73	0	0	0	0	0	0	0	776.21		15.4	0	0	51.15	40.37	0	0	59.29	0	0	0	4.17	368.37	0
Observation2100	0	0	0	0	0	0	0	0	276.42	0	14.66	0	0	1122.84	0	0	607.96	33.16	0	0	0	0	0	0	191.34	1369.04	0	0	0	0	0	0	0	1327.12		0	0	0	25.92	0	0	0	0	0	0	0	0	3.53	0
Observation2101	0	0	19.45	0	0	0	0	0	0	0	1.84	5.21	0	1075.51	0	262.9	0	190.67	0	0	0	0	0	0	287	0	0	0	9.2	0	0	0	0	844.08		11.54	0	0	133.36	21.53	0	0	0	0	32.78	0	0	431.98	0
Observation2102	0	363.37	0	0	0	0	1.55	0	72.51	0	0	0	0	629.95	0	186.49	0	0	470.03	0	0	0	0	0	25.53	0	0	0	0	0	0	0	0	1240.17		0	0	1.98	118.23	14.19	0	0	0	0	0	0	3.19	418.16	0
Observation2103	0	566.47	29.93	66.83	0	0	350.16	0	0	0	0	0	0	1008.9	0	0	0	0	0	0	0	0	0	0	150.25	0	0	0	0	0	0	0	0	1227.94		10.34	0	0	239.49	0	0	0	0	0	0	0	3.18	0	0
Observation21040J	0	0	0	257.23	0	0	297.48	0	60.43	0	0	0	0	693.79	0	759.23	0	3.09	0	0	0	0	0	0	0	39.59	0	0	0	0	0	0	0	1543.06		0	0	3.06	95.22	9.39	0	0	0	0	0	0	0	167.81	0
Observation21190J	230.11	217.46	0	113.96	0	0	255.63	0	0	0	0	0	3.27	1014.59	0	0	0	0	115.35	0	0	0	0	0	31.77	41.96	0	0	0	0	0	0	0	1507.63		0	0	0	170.02	6.96	0	0	6.52	0	0	0	0	31.45	0
Observation21200J	0	195.62	0	13.29	0	0	53.02	0	0	0	0	0	0	48.73	0	0	0	0	0	0	0	0	0	0	0	0	0	0	0	0	0	0	0	241.98		0	0	0	25.93	0	0	0	21.16	0	0	0	0	0	0
Observation21210J	0	0	0	0	0	0	0	0	0	0	0	0	0	67.45	0	464.43	0	326.84	91.72	44.6	0	0	0	0	204.1	455.06	0	0	0	0	0	0	0	1163.21		0	0	1.43	7.14	9.5	0	6.42	29.94	0	0	0	0	62.88	0
Observation21220J	0	0	0	0	0	0	0	0	0	0	0	0	8.81	442.06	0	0	0	0	7.99	0	0	0	0	0	85.79	0	0	0	0	0	0	0	0	353.5		0	0	0	96.82	5.48	0	0	11.07	0	0	0	0	0	0
Observation21230J	0	0	0	0	0	0	0	0	0	0	0	0	0	692.05	0	0	429.83	0	0	0	0	0	0	0	205.95	882.65	0	0	0	0	0	0	0	989.99		0	0	0	0.7	0	0	0	76.85	0	0	0	0	13.3	0
Observation2124	0	0	0	0	0	0	0	0	0	0	0	0	0	764.04	0	0	0	834.73	0	0	0	0	0	0	0	0	0	0	0	0	1.25	0	0	1236.77		0	0	0	88.28	47.68	0	8.21	13.68	0	0	0	0	385.37	0
Observation2125	0	0	0	0	0	0	0	0	0	0	0	0	0	0	0	439.68	0	122.14	287.87	0	0	0	0	0	0	0	0	0	0	0	0	0	0	845.31		0	0	0	0	2.75	0	8.69	0	0	0	0	0	19.59	0
Observation2126	0	0	0	0	0	0	0	0	0	0	0	0	0	104.3	0	0	0	4.49	855.18	0	0	0	0	0	0	0	0	0	0	0	0	0	0	858.28		0	0	0	6.67	4.03	0	8.53	0	0	0	0	0	237.7	0
Observation2127	0	0	0	0	0	0	0	0	0	0	0	0	0	847.79	0	632.99	0	156.54	0	0	0	0	0	0	0	120.32	0	0	0	0	3.2	0	0	1482.83		0	0	13.38	79.61	36.41	0	0	0	0	0	0	1.94	348.82	0
Observation2128	0	301.19	15.13	148.44	0	0	32.57	0	32.09	0	0	0	0	1194.99	0	0	0	0	0	0	0	0	0	0	40.85	0	0	0	50.06	0	0	0	0	1327.55		0	0	0	210.01	56.99	0	0	0	0	0	0	0	301.05	0
Observation1034	0	0	0	0	0	0	0	0	1810.79	0	0	0	0	1811.37	0	0	0	0	0	0	0	0	0	0	0	21.97	0	0	0	0	0	0	0	582.93	0	0	0	0	0	0	0	0	0	0	0	0	0	4.72	0
Observation1035	0	0	4.26	0	0	0	0	0	548.06	0	349.72	0	0	1334.37	0	0	0	34.37	0	0	0	0	0	0	0	455.18	0	0	0	0	1.46	0	0	1139.92	0	0	0	0	88.83	14.18	0	0	10.55	0	0	0	11.21	157.4	0
Observation1036	0	19.38	38.57	342.45	0	0	5.26	0	251.55	0	0	0	0	984.99	0	0	0	574.61	0	0	0	0	0	0	0	0	0	0	0	0	1.43	0	0	1466.21	0	0	0	0	80.97	72.88	0	0	39.79	0	0	0	4.53	45.21	0
Observation10370J	0	0	26.82	0	0	0	0	0	390.69	0	0	0	2.94	1058.99	0	0	0	523.23	0	0	0	0	0	0	0	0	0	0	0	0	0	0	0	1528.87	0	0	0	0	63.68	92.61	0	0	38.28	0	0	0	5.09	16.56	0
Observation10380J	0	0	11.35	0	0	0	0	0	0	0	0	0	0	406.37	0	0	0	350.82	0	0	0	0	0	0	0	2.11	0	0	0	0	0	0	0	669.67	0	0	2.04	0	41	71.18	0	0	12.62	0	0	0	0	6.8	0
Observation10390J	0	0	0	0	0	0	0	0	437.9	0	0	0	0	528.1	0	0	0	341.24	0	0	0	0	0	0	0	0	0	0	0	0	0	0	0	839.75	0	0	0	0	5.05	21.48	0	0	0	0	0	0	0	1.55	0
Observation10400J	0	0	0	0	0	0	0	0	0	0	0	0	0	247.54	0	0	0	1342.51	0	0	0	0	0	0	0	0	0	0	0	0	1.61	0	0	1585.7	0	0	0	0	30.17	160.2	0	0	0	0	0	0	2.97	14.75	0
Observation10410J	40.14	125.59	0	936.54	0	0	6.5	0	0	0	0	0	0	79.44	0	0	0	1315.13	0	0	0	0	0	0	0	0	0	0	0	0	2.03	0	0	1547.44	0	0	0	0	49.96	129.07	0	0	8.51	0	0	0	0	0	0
Observation13400J	0	0	44.76	0	0	0	0	0	469.65	0	0	0	0	724.52	0	0	0	937.04	0	0	0	0	0	0	0	0	0	0	0	0	0	0	0	1587.38	0	0	0	0	2.64	72.03	0	0	52.17	0	0	0	0	72.98	0
Observation13430J	0	206.84	0	459.99	0	0	0	0	0	0	0	0	0	43.16	0	0	0	1481.29	0	0	0	0	0	0	0	0	0	0	0	0	0	0	0	1725.62	0	0	0	0	9.77	41.28	0	0	0	0	0	0	0	15.93	0
Observation1346	0	0	0	0	0	0	0	0	1211.22	0	1.91	0	0	1464.17	0	0	0	295.96	0	0	0	0	0	0	0	0	0	0	0	0	0	0	0	1748.51	0	0	0	0	18.98	16.63	0	0	0	0	0	0	19.87	201.7	0
Observation1349	0	0	75.35	0	0	0	0	0	672.59	0	0	0	0	1062.93	0	0	0	0	0	0	0	0	0	0	0	0	0	0	0	0	0.96	0	0	998.7	0	0	0	0	40.09	0	0	0	38.37	0	0	0	0	177.68	0
Observation1350	0	0	0	0	0	0	0	0	0	0	0	0	0	0	0	0	0	541.84	0	0	0	0	0	0	0	0	0	0	0	0	0	0	0	539.95	0	0	0	0	0	11.01	0	0	0	0	0	0	0	8.07	0
Observation1351	0	0	0	0	0	0	0	0	0	0	0	0	0	0	0	0	0	120.67	0	0	0	0	0	0	0	0	0	0	0	0	0	0	0	120.3	0	0	0	0	0	13.54	0	0	0	0	0	0	0	13.86	0
Observation13560J	0	0	0	0	0	0	0	0	0	0	0	0	0	1744.47	0	0	0	18.87	0	0	0	0	0	0	0	0	0	0	0	0	0	0	0	1757.62	0	0	0	0	23.74	9.1	0	0	0	0	0	0	0	28.11	0
Observation13600J	0	222.87	0	120.87	0	0	25.27	0	286.2	0	0	0	0	655.3	0	0	0	776.43	0	0	0	0	0	0	0	0	0	0	0	0	0	0	0	1648.29	0	0	0	0	54.01	49.02	0	0	14.44	0	0	0	0	4.96	0
Observation1363	0	0	0	689.4	0	0	0	0	0	0	0	0	0	102.79	0	0	0	1505.7	0	0	0	0	0	0	0	0	0	0	0	0	7.78	0	0	1580.19	0	0	0	0	23.98	138.69	0	0	0	0	0	0	0	1.94	0
Observation16810J	0	0	58.31	0	0	0	0	0	0	0	0	0	0	8.59	0	0	0	1660.45	0	0	0	0	0	0	0	0	0	0	0	0	0	0	0	1654.38	0	0	0	0	9.55	59.28	0	0	59.74	0	0	0	1.73	33.92	0
Observation16820J	0	0	0	0	0	0	0	0	0	0	0	0	0	0	0	0	0	1066.15	0	0	0	0	0	0	0	0	0	0	0	0	0	0	0	1064.3	0	0	0	0	0	10.8	0	0	0	0	0	0	0	214.44	0
Observation16830J	0	24.02	0	383.3	0	0	19.14	42.33	0	0	0	0	0	19.56	0	0	0	594.76	0	0	0	0	0	0	0	0	0	0	0	0	0	0	0	677.2	0	0	0	0	13.26	22.38	0	0	0	0	0	0	0	0	0
Observation16840J	0	0	0	150.08	6.52	0	0	0	0	0	0	0	0	365.26	0	0	0	1358.11	0	0	0	0	0	0	0	0	0	0	0	0	0	0	0	1699.39	0	0	0	0	17.12	58.35	0	0	0	0	0	0	0	53.2	0
Observation16850J	0	0	0	0	15.73	0	0	0	0	0	0	0	0	0	0	0	0	298.45	0	0	0	0	0	0	0	0	0	0	0	0	0	0	0	298.29	0	0	0	0	0	2.22	0	0	0	0	0	0	0	0	0
Observation16860J	0	0	0	0	1.63	0	0	0	969.23	0	0	0	0	969.38	0	0	0	498.4	0	0	0	0	0	0	0	37.54	0	0	0	0	0	0	0	1466.51	0	0	0	0	0	32.46	0	0	0	0	0	0	0	56.31	0
Observation16870J	0	0	93.32	0	53.38	0	0	0	0	0	0	0	0	8.34	0	0	0	1525.04	0	0	0	0	0	0	0	0	0	0	0	0	0	0	0	1526.4	0	0	0	0	4.05	145.09	0	0	96.61	0	0	0	3.56	68.98	0
Observation1688	0	0	0	0	363.7	0	0	0	0	0	0	0	0	0	0	0	0	1687.81	0	0	0	0	0	0	0	0	0	0	0	0	1.37	0	0	1677.14	0	0	0	0	0	115.88	0	0	0	0	0	0	0	19.67	0
Observation1689	0	99.76	0	989.69	0	0	44.25	0	0	0	0	0	0	97.79	0	0	0	1440.28	0	0	0	0	0	0	0	0	0	0	0	0	3.94	0	0	1554.81	0	0	0	0	91.63	218.81	0	0	0	0	0	0	3.51	8.94	0
Observation10950J	0	0	0	0	0	0	0	0	0	0	0	0	0	866.58	0	0	0	809.68	0	0	0	0	0	0	68.65	0	0	0	0	0	0	0	0	1156.7	0	0	0	0	18.71	45.99	0	0	0	0	0	0	6.21	427.36	0
Observation1096	0	0	0	499.55	0	0	20.68	0	0	0	0	0	0	492.18	0	0	0	1034.81	0	0	0	0	0	0	0	0	0	0	0	0	0	0	0	1372.16	0	0	0	0	53.73	150.81	0	0	0	0	0	0	2.41	43.69	0
Observation1097	0	0	9.74	0	31.14	0	22.85	0	0	0	0	0	0	1010.5	0	0	0	499.36	0	0	0	0	0	0	106.08	54.75	0	0	0	0	0	0	0	950.11	0	0	0	0	109.46	126	0	0	5.02	0	0	0	12.4	214.11	0
Observation1098	0	0	0	0	0	0	0	0	72.24	0	0	0	0	230.61	0	0	0	64.44	0	0	0	0	0	0	0	0	0	0	0	0	0	0	0	294.38	0	0	0	0	15.45	15.27	0	0	0	0	0	0	0	8.22	0
Observation1099	0	0	0	0	0	0	34.75	0	319.88	0	0	0	0	853.51	0	0	0	507.41	0	0	0	0	0	0	0	0	0	0	0	0	0	0	0	1095.89	0	7.97	0	0	35.98	82.62	0	0	0	0	0	0	0	144.41	0
Observation1100	0	0	9.65	0	0	0	5.54	0	0	0	0	0	0	1166.68	0	0	10.23	508.51	0	0	0	0	0	0	178.57	123.87	0	0	0	0	0	0	0	977.83	0	6.11	0	0	69.22	81.18	0	0	0	0	0	0	2.04	418.54	0
Observation1101	0	0	0	0	0	0	0	0	978.06	0	0	0	0	1683.01	0	0	0	75.89	0	0	0	0	0	0	321.19	0	0	0	0	0	0	0	0	1295.83	0	9.47	0	0	27.43	12.11	0	0	0	0	0	0	0	17.8	0
Observation1102	0	35.35	0	726.84	0	0	5.08	0	470.6	0	0	0	0	1330.65	0	0	0	395.63	0	0	0	0	0	0	0	0	0	0	0	0	0	0	0	1611.21	0	0	0	0	9.72	25.24	0	0	0	0	0	0	2.2	36.44	0
Observation1324	0	0	0	0	0	0	0	0	0	0	0	0	0	1274.27	0	0	0	0	0	0	0	0	0	0	0	0	0	0	0	0	25.43	0	0	1232.1	0	0	0	0	57.23	0	0	0	0	0	0	0	0	3.52	0
Observation1325	0	0	0	0	0	0	0	0	0	0	0	0	0	0	0	0	0	543.8	0	0	0	0	0	0	0	0	0	0	0	0	0	0	0	543.57	0	0	0	0	0	0	0	0	0	0	0	0	0	2.33	0
Observation13270J	0	0	0	0	0	0	0	0	0	0	0	0	0	0	0	0	0	411.13	0	0	0	0	0	0	0	0	0	0	0	0	0	0	0	410.65	0	0	0	0	0	2.09	0	0	0	0	0	0	0	0	0
Observation13280J	0	33.95	4.43	196.33	0	0	6.9	0	0	0	0	0	0	935.99	0	0	0	0	0	0	0	0	0	0	0	383.8	0	0	0	0	0	0	0	801.56	0	0	0	0	20.39	0	0	0	0	0	0	0	0	74.15	0
Observation13290J	0	0	0	0	0	0	0	0	0	0	0	0	0	389.15	0	0	0	0	0	0	0	0	0	0	0	28.43	0	0	0	0	0	0	0	343.97	0	0	0	0	15	0	0	0	0	0	0	0	0	39.52	0
Observation13310J	0	0	0	0	0	0	0	0	1099.43	0	0	0	0	1788.38	0	0	0	0	0	0	0	0	0	0	0	17.13	0	0	0	0	0	0	0	1039.65	0	0	0	0	5.66	0	0	0	4.32	0	0	0	0	59.16	0
Observation13330J	0	0	0	0	0	0	0	0	754.94	0	0	0	0	1603.55	0	0	0	81.28	0	0	0	0	0	0	0	53.99	0	0	0	0	0	0	0	1595.62	0	0	4.03	0	66.8	6.29	0	1.12	0	0	0	0	0	34.91	0
Observation1335	0	0	0	0	0	0	0	0	1778.83	0	0	0	0	1805.91	0	0	0	0	0	0	0	0	0	0	0	114.87	0	0	0	0	0	0	0	752.67	0	5.19	0	0	3.4	0	0	0	0	0	0	0	3.24	2.14	0
Observation1337	0	0	0	0	0	0	0	0	1507.44	0	0	0	0	1748.03	0	0	0	0	0	0	0	0	0	0	0	0	0	0	0	0	0	0	0	960.29	0	6.29	0	0	50.82	0	0	0	0	0	0	0	9.39	25.3	0
Observation1339	0	0	0	242.89	0	0	0	0	484.66	0	0	0	0	1359.62	0	0	0	408.85	0	0	0	0	0	0	0	368.11	0	0	0	0	0	0	0	1389.32	0	0	0	0	21.32	15.52	0	0	0	0	29.89	0	0	11.44	0
Observation17570J	0	0	0	0	0	0	0	0	0	0	0	0	0	977.75	0	0	0	607.38	0	0	0	0	0	0	202.77	150.56	0	0	0	0	0	0	0	1349.63	0	0	0	0	49.53	92.14	0	0	23.32	0	0	0	0	8.06	0
Observation17580J	0	0	0	0	0	0	0	0	0	0	0	0	0	138.04	0	0	0	275.08	0	0	0	0	0	0	0	0	0	0	0	0	0	0	0	402.6	0	0	0	0	5.42	19.93	0	0	0	0	0	0	0	1.94	0
Observation17590J	0	17.22	0	11.28	0	0	18.9	0	0	0	0	0	0	1219.66	0	0	0	0	0	0	0	0	0	0	0	0	0	0	0	0	0	0	0	965.36	0	0	0	0	43.72	0	0	0	0	0	0	0	3.06	124.76	0
Observation17600J	0	3.87	0	247.23	0	0	514.99	0	0	0	0	0	0	1506.51	0	0	0	134.75	0	0	0	0	0	0	60.37	0	0	0	0	0	0	0	0	1424.4	0	0	0	0	87.09	37.02	0	0	7.22	0	24.6	0	0	106.67	0
Observation1761	0	0	3.49	0	0	0	0	0	0	0	0	0	0	1394.37	0	0	0	316.85	0	0	0	0	0	0	0	0	0	0	0	0	14.82	0	0	1290.92	0	2.44	0	0	33.73	42.75	0	0	0	0	49.18	0	0	360.31	0
Observation1762	0	0	0	0	0	0	0	0	0	0	0	0	0	156.99	0	0	0	1242.17	0	0	0	0	0	0	0	0	0	0	0	0	2.36	0	0	1380.05	0	4.31	0	0	17.73	69.47	0	0	0	0	0	0	5.84	5.1	0
Observation1763	0	0	0	0	0	0	0	0	0	0	0	0	0	281.73	0	0	0	67.89	0	0	0	0	0	0	0	0	0	0	0	0	0	0	0	236.79	0	2.48	0	0	16.18	6.37	0	0	0	0	0	0	9.21	82.87	0
Observation1764	0	9.44	0	5.57	0	0	13.34	21.51	0	0	6.48	0	0	254.9	0	0	0	1280.39	0	0	0	0	0	0	0	0	0	0	0	0	0	0	0	1401.54	0	0	0	0	85.26	103.73	0	0	0	0	89.74	0	7.11	54.32	0
Observation1765	0	0	0	301.32	0	0	15.05	31.95	0	0	0	0	0	60.25	0	0	0	1605.82	0	0	0	0	0	0	0	0	0	0	0	0	0	0	0	1655.58	0	0	0	0	4.86	94.21	0	0	0	0	0	0	7.54	6.35	0
Observation1976	0	19.78	0	556.95	0	0	1.73	0	165.56	0	0	0	0	1708.51	0	0	0	0	0	0	0	0	0	0	0	167.47	0	0	0	0	0	0	0	1432.83	0	2.16	0	0	74.21	0	0	0	0	0	183.56	0	0	0	0
Observation1978	89.38	8.49	0	1330.72	0	0	1.91	0	19.95	0	0	0	0	356.04	0	0	0	1299.53	0	0	0	0	0	0	0	0	0	0	0	0	0	0	0	1743.64	0	0	0	0	12.64	45.97	0	0	0	0	0	0	0	0	0
Observation19800J	0	13.31	0	149.05	0	0	508.57	0	0	0	0	0	0	1387.7	0	0	0	271.76	0	0	0	0	0	0	0	0	0	0	0	0	0	0	0	1665.05	0	0	0	0	68.9	30.6	0	0	4.02	0	0	0	0	0	0
Observation19820J	0	0	0	0	0	0	0	0	0	0	0	0	0	189.06	0	0	0	0	0	0	0	0	0	0	0	0	0	0	0	0	0	0	0	183.14	0	0	0	0	7.86	0	0	0	0	0	1	0	6.65	6.86	0
Observation19830J	0	0	0	0	0	0	0	0	10.39	0	0	0	0	1469.92	0	0	52.35	0	0	0	0	0	0	0	0	267.61	0	0	0	0	3.27	0	0	1225.56	0	0	0	0	22.4	0	0	0	0	0	0	0	21.66	335.34	0
Observation19850J	0	0	0	0	0	0	0	0	620.38	0	0	0	0	1672.97	0	0	0	0	0	0	0	0	0	0	0	26.08	0	0	0	0	0	0	0	1490.93	0	0	0	0	20.82	0	0	0	48.62	0	0	0	4.67	216.72	0
Observation1987	6.3	17.74	0	119.25	0	0	1.95	0	229.52	0	0	0	0	1782.46	0	0	0	10.57	0	0	0	0	0	0	0	311.53	0	0	0	0	0	0	0	1277.77	0	19.06	0	0	21.22	32.79	0	0	0	0	0	0	0	26.81	0
Observation1989	0	0	0	272.42	0	0	2.72	0	0	0	0	0	0	1815.2	0	0	0	0	0	0	0	0	0	0	0	0	0	0	0	0	0	0	0	1701.87	0	0	0	0	0	0	0	0	0	0	0	0	0	32.73	0
Observation0996	0	0	0	0	0	0	0	0	0	0	0	0	0	640.26	0	1114.99	0	0	0	0	0	0	0	0	578.62	0	0	0	0	0	0	0	0	1066.4	0	0	0	37.05	9.98	3.28	0	0	0	0	0	0	3.56	115.34	0
Observation0997	0	0	0	0	0	0	0	0	0	0	119.55	0	0	776.06	0	795.07	0	0	0	0	0	0	0	0	178.79	603.58	0	0	0	0	0	0	0	1116.61	0	0	0	38.64	52.47	1.9	0	0	5.43	0	0	0	3.94	140.96	0
Observation09980J	0	0	0	21.52	0	0	10.71	0	0	0	15.1	0	0	812.88	0	742.18	41.34	0	0	0	0	0	0	0	23.49	178.12	0	0	0	0	0	0	0	1280.59	0	0	0	19.28	55.88	3.17	0	0	115.02	0	0	0	17.05	316.81	0
Observation09990J	0	0	0	0	0	0	0	0	1791.12	0	0	0	0	1704.89	0	0	0	0	0	0	92.68	0	0	0	0	0	0	0	0	0	0	0	0	1703.28	0	0	0	0	0	0	0	0	0	0	0	0	0	11.09	0
Observation10000J	0	0	0	0	0	0	0	0	278.58	0	0	0	0	583.19	0	0	0	0	0	0	23.22	0	0	0	0	0	0	0	0	0	0	0	0	583.04	0	0	0	0	38.04	0	0	0	12.18	0	0	0	13.17	30.3	0
Observation10010J	0	0	0	0	0	0	0	0	1135.07	0	0	0	0	1135.55	0	0	0	0	0	0	0	0	0	0	0	0	0	0	0	0	0	0	0	1135.03	0	0	0	0	0	0	0	0	2.58	0	0	0	0	0	0
Observation10020J	0	194.7	0	0	0	0	0	0	1484.26	0	0	0	0	1569.9	0	0	0	0	0	0	0	0	0	0	0	25	0	0	0	0	0	0	0	1761.42	0	0	0	0	24.04	0	0	0	0	0	0	0	0	8.76	0
Observation10030J	0	57.85	16.98	306.35	0	0	0	0	35.72	0	0	0	4.14	1385.75	0	240.95	0	0	0	0	0	0	0	0	0	0	0	0	0.17	0	0	0	0	1610.61	0	0	0	3.38	86.15	1.47	0	0	5.34	0	0	0	4.14	67.6	0
Observation14290J	0	0	0	0	0	0	0	0	505.14	0	0	0	0	1707.21		0	0	0	0	0	0	0	0	0	210.87	52.16	0	0	0	0	0	0	0	1371.69	0	0	0	0	60.68	0	0	0	15.26	0	12.9	0	0	123.46	0
Observation1430	0	0	0	0	0	0	0	0	153.45	0	0	0	0	1398.91		273.76	0	0	0	0	0	0	2.25	0	130.65	30.12	0	0	3.72	0	0	0	0	1336.17	0	0	0	22.56	99.14	15.64	0	0	0	0	4.64	0	0	234.96	0
Observation1431	0	70.25	0	0	0	0	2.19	0	85.4	0	0	0	0	1629.31		0	0	0	0	0	0	0	10.91	0	244.24	0	0	0	4.63	0	0	0	0	1356.11	0	0	0	2.07	90.15	7.03	0	0	0	0	0	0	0	131.56	0
Observation1432	0	0	0	0	0	0	0	0	1713.69	0	0	0	0	1803.2		0	0	0	0	0	0	0	0	0	0	130.96	0	0	0	0	0	0	0	1798.74	0	0	0	0	7.08	0	0	0	0	0	0	0	0	28.94	0
Observation1433	0	0	0	0	0	0	0	0	753.71	0	0	0	0	1773.4		0	0	0	0	0	0	0	68.26	0	0	31.98	0	0	0	0	0	0	0	1631.27	0	0	0	0	30.51	0	0	0	12.65	0	0	0	2.2	65.56	0
Observation1434	0	0	0	0	0	0	0	0	1290.98	0	0	0	0	1743.62		0	0	0	0	0	0	0	0	0	0	0	0	0	0	0	0	0	0	1728.16	0	0	0	0	66.33	0	0	0	0	0	0	0	0	42.89	0
Observation1435	0	29.81	0	256.17	0	0	2.52	461.76	287.8	0	0	0	0	375.77		831.46	0	0	0	0	0	0	0	0	177.92	0	0	0	0	0	0	0	0	1448.12	0	0	0	46.16	30.34	10.6	0	0	4.06	0	2.74	0	0	65.24	0
Observation16320J	0	0	0	0	0	0	0	0	0	0	0	0	0	1418.27		0	101.63	0	0	0	0	0	0	0	202.85	292.86	0	0	0	0	0	0	0	1164.81	0	0	0	0	49.26	0	0	0	213.88	0	0	0	2.71	191.74	0
Observation16330J	0	0	0	0	0	0	0	0	0	0	0	0	0	1177.04		0	490.41	0	0	0	0	0	0	0	632.98	139.72	0	0	0	0	0	0	0	964.21	0	0	0	0	17.97	0	0	0	105.09	0	0	0	1.71	111.35	0
Observation16340J	0	30.81	0	55.48	0	0	1.55	0	0	0	0	0	0	1212.94		153.62	280.42	0	0	0	0	0	7.38	0	204.82	243.68	0	0	0	0	0	0	0	1357.19	0	0	0	1.79	88.11	1.43	0	0	10.17	0	0	0	0	147.74	0
Observation1635	0	0	0	0	0	0	0	0	1439.18	0	0	0	0	1751		0	0	0	0	0	0	0	0	0	0	0	0	0	0	0	0	0	0	1684.4	0	0	0	0	69.34	0	0	0	0	0	0	0	4.2	94.5	0
Observation1636	0	188.02	0	0	0	0	0.45	0	1014.33	0	98.67	0	0	1454.3		0	0	0	0	0	0	0	0	0	53.38	485.6	0	0	0	0	0	0	0	1654.05	0	0	0	0	57.17	0	0	0	0	0	0	0	0	41.26	0
Observation1637	0	568.83	59.16	233.19	0	0	5.44	0	0	0	0	0	2.2	866.02		110.55	0	22.08	0	0	0	0	0	0	0	0	0	0	0	0	0	0	0	1492.3	0	3.54	0	0	167.3	40.09	0	0	0	0	0	0	6.6	32.17	0
Observation1638	0	0	0	0	16.24	0	0	0	0	0	0	0	5.11	151.32		1613.25	0	0	0	0	0	0	0	0	720.55	0	0	0	0	0	0	0	0	1284.16	0	0	0	15.92	10.73	2.33	0	0	4.66	0	0	0	3.55	124.83	0
Observation20550J	0	0	0	0	0	0	0	0	0	0	0	0	0	1385.37		89.97	0	0	0	0	0	0	0	0	0	0	0	0	0	0	0	0	0	1362.69	0	40.93	0	6.7	259.19	10.83	0	0	17.46	0	0	0	0	107.53	0
Observation2056	0	0	0	0	0	0	0	0	0	0	0	0	0	1577.54		201.08	0	0	0	0	0	0	0	0	1133.22	6.24	0	0	0	0	0	0	0	535.59	0	0	0	0	36.65	2.91	0	0	0	0	0	0	0	119.82	0
Observation2057	0	257.39	0	21.53	0	0	2.45	0	24.47	0	0	0	0	794.65		302.14	318.77	0	0	0	0	0	0	0	362.72	0	0	0	0	0	0	0	0	1265.46	0	0	0	7.67	106.35	13.12	0	0	0	0	0	0	6.25	65.19	0
Observation2058	0	0	0	0	0	0	0	0	0	0	0	0	0	1600.56		117.29	0	0	0	0	0	0	0	0	0	0	0	0	0	0	0	0	0	1696.01	0	0	0	0	75.96	5.83	0	0	0	0	0	0	0	121.88	0
Observation2059	0	0	0	0	0	0	0	0	0	0	0	0	0	1205.8		289.65	0	57.87	0	0	0	0	0	0	0	0	0	0	0	0	9.86	0	0	1511.15	0	68.14	0	22.28	156.52	48.41	0	0	0	0	0	0	3.08	142.26	0
Observation2060	0	393.82	44.68	18.3	0	0	3.53	0	336.96	0	0	0	0	234.96		861.78	0	0	0	0	0	0	0	0	27.84	0	0	0	0	0	0	0	0	1389.43	0	0	0	4.38	282.61	11.74	0	0	0	0	4	0	0	14.73	0
Observation2061	0	0	53.09	204.75	0	0	34.04	0	0	0	0	0	2.44	1110.45		384.62	0	0	0	0	0	0	16.74	0	0	0	0	0	0	0	10.88	0	0	1415.98	0	0	0	12.8	249.12	7.88	0	0	7.42	0	0	0	6.66	44.79	0
Observation0989	0	0	0	0	0	0	0	0	1412.14	0	0	0	0	1697.8	0	0	0	0	0	0	0	0	280.6	1218.27	0	439.82	0	0	2.03	0	0	0	0	851.73	0	0	0	0	100.32	0	0	0	0	0	0	0	0	14.78	0
Observation0990	0	29.42	0	143.47	0	0	0.89	0	0	0	0	0	0	1542.4	0	0	0	0	0	0	0	0	525.29	963.05	0	18.63	0	0	0	0	0	0	0	1355.7	0	14.06	0	0	185.73	5.23	0	0	30.38	0	0	0	0	0	0
Observation0991	0	14.08	0	112.19	0	0	1.69	0	0	0	29.37	0	0	1217.56	25.36	172.62	192.2	0	0	0	0	0	32.97	899.46	285.56	365.9	0	0	0	0	0	0	0	1090.16	0	0	0	0	120.56	4.21	0	0	5.19	0	0	0	6.46	8.03	0
Observation0992	0	0	11.87	0	0	0	0	0	197.4	0	0	0	0	1499.47	11.59	0	4.94	0	0	0	0	0	155.6	1069.37	0	0	0	0	0	0	0	0	0	1308.03	0	2.7	0	0	221.79	0	0	0	34.67	0	0	0	7.15	13.51	0
Observation0993	0	0	0	0	0	0	0	0	0	0	0	0	0	1504.31	0	0	6.9	0	0	0	0	0	54.57	1060.23	349.63	289.57	0	0	0	0	0	0	0	1033.5	0	0	0	0	193.47	0	0	0	72.15	0	0	0	4.17	6.87	0
Observation0994	0	291.87	65.48	286.04	0	0	1.2	0	738.25	0	0	0	0	1349.95	0	0	0	0	0	0	0	0	0	1678.29	0	332.94	0	0	0	0	0	0	0	1572.97	0	0	0	0	143.78	0	0	0	51.18	0	0	0	0	3.11	0
Observation0995	0	37.28	69.32	644.99	0	0	74.45	0	0	0	0	0	0	1600.81	0	0	0	0	0	0	0	0	1.72	1678.82	0	40.93	0	0	0	0	0	0	0	1464.95	0	0	0	0	145.22	0	0	0	4.94	0	0	0	0.41	5.42	0
Observation1422	0	0	0	0	0	0	0	0	0	0	0	0	0	1131.87		326.46	0	0	0	0	0	0	18.17	796.23	55.09	7.72	0	0	0	0	9.67	0	0	1317.76	0	0	0	44.34	229.54	19.26	0	0	31.43	0	0	0	0	10.33	0
Observation1423	0	0	0	0	0	0	0	0	0	0	0	0	0	369.72		1212.97	0	0	0	0	0	0	18.98	1136.85	496.57	33.69	0	0	0	0	0	0	0	987.01	0	5.74	0	47.08	112.86	16.01	0	0	9.12	0	0	0	2.92	23.91	0
Observation14240J	0	93.83	0	472.81	0	0	3.48	0	0	0	0	0	0	1429.67		0	98.22	0	0	0	0	0	2.04	58.73	78.29	167.53	0	0	0	0	0	0	0	1517.47	0	0	0	0	141.05	0	0	0	6.67	0	0	0	0	23.91	0
Observation14250J	0	0	0	0	0	0	0	0	0	0	0	0	0	1591.5		0	158.47	0	0	0	0	0	24.82	1564.49	0	787.59	0	0	0	0	0	0	0	1721.87	0	0	0	0	4.56	0	0	0	41.13	0	0	0	0	5.53	0
Observation14260J	0	0	10.17	0	0	0	0	0	0	0	0	0	0	912.37		531.16	111.85	0	0	0	0	0	40.7	139.85	140.14	167.19	0	0	0	0	0	0	0	1339.76	0	7.19	0	60.24	129.34	3.46	0	0	6.91	0	2.15	0	2.33	11.69	0
Observation14270J	0	0	9.18	0	0	0	0	0	0	0	0	0	0	1202.96		249.72	45.34	4.46	0	0	0	0	0	85.94	219.28	28.2	0	0	0	0	0	0	0	1269.31	0	0	0	29.31	202.29	9.24	0	0	3.68	0	0	0	0	0.74	0
Observation14280J	0	260.63	42.44	328.07	0	0	41.04	0	0	0	0	0	0	1278.44		0	0	0	0	0	0	0	0	287.37	0	0	0	0	0	0	0	0	0	1468.86	0	0	0	0	217.84	0	0	0	0	0	0	0	0	0	0
Observation16040J	0	0	0	0	0	0	0	0	106.55	0	0	0	0	544.51		289.44	0	0	0	0	0	0	0	819.71	0	0	0	0	0	0	0	0	0	831.04	0	0		3.02	32.86	7	0	0	8.93	0	0	0	0	0	0
Observation16050J	0	0	0	0	0	0	0	0	11.09	0	0	0	0	740.24		0	0	0	0	0	0	0	29.97	45.72	36.99	116.25	0	0	0	0	0	0	0	689.37	0	0		0	82.22	0	0	0	34.8	0	0	0	0	0	0
Observation16060J	0	92.27	12.67	300.89	0	0	148.7	0	0	0	0	0	0	1320.09		0	90.2	0	0	0	0	0	2.27	29.86	59.37	141.84	0	0	0	0	0	0	0	1458.77	0	4.93		0	164.85	0	0	0	35.83	0	0	0	16.07	0	0
Observation1607	0	0	0	0	0	0	0	0	1436.47	0	0	0	0	1657.96		0	45.14	0	0	0	0	0	210.6	1431.45	0	72.62	0	0	0	0	0	0	0	897.38	0	0		0	102.02	0	0	0	0	0	0	0	0	5.14	0
Observation1608	0	0	0	0	0	0	0	0	0	0	0	0	0	831.26		660.46	0	0	0	0	0	0	10.75	856.29	0	0	0	0	0	0	0	0	0	1424.18	0	0		46.78	188.83	14.14	0	0	6.08	0	0	0	1.82	9.09	0
Observation1609	0	0	10.46	0	0	0	0	0	0	0	0	0	0	864.72		680.98	145.39	0	0	0	0	0	11.32	924.34	3.99	112.5	0	0	8.13	0	0	0	0	1649.97	0	0		67.68	45.83	15.47	0	0	2.97	0	6.6	0	14.33	12.96	0
Observation1610	0	181.22	75.26	23.74	0	0	3.72	0	30.41	0	0	0	0	528.34		685.99	0	0	0	0	0	0	5.33	306.57	0	103.96	0	0	0	0	0	0	0	1318.94	0	0		65.24	213.91	19.67	0	0	9.44	0	0	0	5.49	8.04	0
Observation1611	0	215.25	64	433.93	0	0	33.39	0	0	0	0	0	0	666.71		626.68	0	0	0	0	0	0	0	20.14	186.5	0	0	0	0	0	0	0	0	1155.33	0	0		57.08	174.45	12.9	0	0	0	0	4.28	0	0	16.4	0
Observation2048	0	0	0	0	0	0	0	0	578.8	0	0	0	0	113.92		1510.89	0	0	0	0	0	0	110.15	288.83	27.74	109.52	0	0	0	0	0	0	0	1556	0	0	0	79.82	76.22	20.55	0	0	0	0	0	0	0	13.87	0
Observation2049	0	0	0	0	0	0	0	0	0	0	0	0	0	739.83		801.35	0	0	0	0	0	0	0	318.35	376.53	270.56	0	0	3.65	0	0	0	0	1279.05	0	10.73	0	46.86	171.69	18.98	0	0	0	0	0	0	0	15.23	0
Observation20500J	0	0	0	130.05	0	0	136.12	0	0	0	0	0	0	681.98		759.6	0	0	0	0	0	0	0	28.54	549.73	148.81	0	0	0	0	0	0	0	963.25	0	0	0	54.91	123.1	13.15	0	0	59.44	0	0	0	0	1.19	0
Observation20510J	0	0	0	0	0	0	0	0	0	0	0	0	0	133.76		1578.27	0	0	0	0	0	0	0	546.36	317.22	0	0	0	0	0	0	0	0	1377.53	0	0	0	28.8	21.22	0.85	0	0	5.6	0	0	0	0	1.08	0
Observation20520J	0	0	0	0	0	0	0	0	0	0	0	0	0	791.77		204.73	137.19	0	0	0	0	0	66.58	70.31	205.04	619.8	0	0	0	0	0	0	0	1429.04	0	12.33	0	13.12	90.41	3.8	0	0	4.45	0	2.83	0	1.93	0	0
Observation20530J	0	164.87	72.2	433.75	0	0	3.18	0	74.05	0	0	0	0	1508.3		0	0	4.6	0	0	0	0	92.28	817.06	0	298.51	0	0	0	0	0	0	0	1576.42	0	22.82	2.78	0	97.37	1.11	0	0	2.25	0	0	0	0	1.57	0
Observation20540J	0	0	18.85	252.54	0	0	146.69	0	0	0	0	0	0	927.23		492.7	0	33.28	0	0	0	0	90.6	685.75	0	0	0	0	0		0	0	0	1404.72	0	0	0	54.8	195.9	27.8	0	0	15.41	0	0	0	0	12.02	0
Observation08950J	0	0	0	0	0	0	0	0	0	0	0	0	0	1442.88	0	150.66	0	19.67	0	0	0	0	0	368.83	15.02	0	0	0	0	0	0	0	0	1587.44	0	0	0	8.32	102.95	14.36	0	0	44.15	0	11.63	0	0	17.09	0
Observation0897	0	0	0	0	0	0	0	0	1700.09	0	0	0	0	1810.13	0	0	0	0	0	0	0	0	31.93	815.71	0	63.96	0	0	0	0	0	0	0	1412.59	0	0	0	0	0	0	0	0	0	0	0	0	0	17.19	0
Observation0899	0	0	0	0	0	0	0	0	296.34	0	28.41	0	0	369.09	0	0	0	0	0	0	0	0	0	0	0	0	0	0	0	0	0	0	0	333.05	0	0	0	0	10.79	0	0	0	0	0	0	0	8.44	2.63	0
Observation0900	0	241.49	18.29	0	0	0	11.34	0	27.66	0	153.56	0	0	683.01	0	101.12	0	0	0	0	0	0	0	60.11	0	170.44	0	0	0	0	3.62	0	0	898.62	0	8.75	0	9.66	178.06	20.89	0	0	14.43	0	2.04	0	0	45.07	0
Observation09020J	0	0	0	0	0	0	0	0	5.96	0	0	0	0	1360.54	0	128.84	0	0	0	0	0	0	0	82.16	9.37	235.59	0	0	0	0	0	0	0	1475.01	0	0	0	6.82	44.42	3.72	0	0	235.24	0	0	0	0	2.93	0
Observation09040J	0	0	0	0	0	0	0	0	0	1.9	0	0	0	1434.06	0	67.64	0	2.97	0	0	0	0	40.45	7.92	17.5	85.06	0	0	0	0	0	0	0	1300.9	0	0	0	15.62	63.46	7.65	0	0	167.24	0	28.85	0	0	128.14	0
Observation09060J	0	0	0	0	0	0	0	0	302.87	11.94	0	0	0	1685.76	0	0	0	0	0	0	0	0	0	904.38	21.77	0	0	0	0	0	0	0	0	1629.96	0	0	0	0	58.95	0	0	0	34.51	0	2.62	0	0	12.72	0
Observation0908	0	177.51	7.52	298.2	0	0	11.06	0	171.88	0	0	0	0	1296.64	0	50.55	0	0	0	0	0	0	0	162.71	0	0	0	0	3.61	0	0	0	0	1399.35	0	11.58	0	8.36	225.77	10.7	0	0	10.8	0	7.44	0	0	13.47	0
Observation14370J	0	0	0	0	0	0	0	0	16.29	0	0	0	0	1489.14	0	250.84	0	0	0	0	0	0	56.29	1592.56	0	0	0	0	0	0	0	0	0	1676.69	0	0	0	0.68	34.23	3.15	0	0	8.56	0	0	0	2.08	0	0
Observation14400J	0	0	0	0	0	0	0.71	187.93	0	0	0	0	0	1265.54	0	23.9	0	0	0	0	0	0	342.99	201.75	144.25	0	0	0	0	0	0	0	0	698.43	0	0	0.96	10.12	142.66	11.44	0	0	128.53	0	0	0	0	250.79	0
Observation1443	0	37.5	0	7.71	0	0	13.35	0	0	0	0	0	0	1102	0	281.62	0	0	0	0	0	0	34.49	17.99	427.77	0	0	0	0	0	0	0	0	816.25	0	0	0	5.06	301.77	16.74	0	0	45.01	0	0	0	9.73	50.55	0
Observation1446	0	0	0	0	0	0	0	0	562.82	0	66.92	0	0	1353.66	0	238.68	0	0	0	0	0	0	88.96	480.63	0	0	0	0	0	0	0	0	0	1530.29	0	15.08	0	5.61	122.86	4.15	0	0	3.27	0	0	0	0	84.31	0
Observation14490J	0	0	0	0	0	0	0	0	0	0	0	0	0	830.35	0	612.56	151.88	0	0	0	0	0	0	320.45	0	370.42	0	0	0	0	0	0	0	1557.32	0	0	0	16.83	90.12	7.92	0	0	62.98	0	2.09	0	0	50.92	0
Observation14540J	0	115.53	0	88.02	0	0	13.47	0	897.72	0	0	0	0	1604.67	0	0	0	0	0	0	0	0	0	1650.95	0	45.57	0	0	0	0	0	0	0	1712.5	0	0	0	0	50.98	0	0	0	15.94	0	0	0	0	0	0
Observation1458	0	0	121.66	355.2	0	0	33.45	0	44.83	0	54.78	0	0	1625.72	0	0	0	0	0	0	0	0	38.08	354.69	0	0	0	0	0	0	0	0	0	1461.71	0	0	0	0	116.33	0	0	0	0	0	2.35	0	5.79	7.41	0
Observation15120J	0	0	0	0	0	0	0	0	0	0	22.19	0	0	1263.55	0	249.91	0	0	0	8	0	0	9.25	211.92	204.93	0	0	0	0	0	0	0	0	1234.74	0	0		6.32	132.02	11.05	0	7.64	94.65	0	0	0	0	61.15	0
Observation1514	0	0	0	0	12.27	0	0	0	0	0	0	0	0	1441.21	0	74.98	0	0	0	0	0	0	5.59	7.21	5.24	0	0	0	0	0	0	0	0	1472.56	0	9.8		3.16	180.91	20.07	0	0	65.49	0	5.19	0	0	219.52	0
Observation1516	0	0	0	0	0	0	0	0	0	0	0	0	0	1651.15	0	0	0	0	0	0	0	0	0	857.05	301.61	482.02	0	0	21.98	0	0	0	0	1212.24	0	11.33		0	129.5	0	0	0	14.01	0	12.34	0	0	138.54	0
Observation1518	0	0	0	0	0	0	0	0	0	0	12.57	0	0	465.62	0	1104.98	0	6.4	0	0	0	0	0	0	19.37	0	0	0	0	0	0	0	0	1534.46	0	3.09		48.1	38.46	38.35	0	36.43	9.12	0	0	0	0	165.07	0
Observation15200J	0	0	0	0	0	0	0	0	0	0	0	0	0	280.32	0	1319.97	0	0	0	0	0	0	0	0	202.1	0	0	0	0	0	0	0	0	1234.74	0	0		54.74	29.69	14.23	0	0	61.81	0	0	0	0	145.45	0
Observation15220J	0	191.16	0	184.71	0	0	2.86	0	0	0	0	0	0	841.6	0	585.25	0	0	0	0	0	0	66.96	106.57	1.59	0	0	0	0	0	0	0	0	1452.1	0	0		4.58	114.59	14.13	0	0	34.13	0	0	0	0	70.57	0
Observation15240J	0	0	21.92	164.87	0	0	0	0	247.82	0	0	0	0	588.34	0	1128.59	0	0	0	0	0	0	134.97	1011.39	96.13	0	0	0	0	0	0	0	0	1163.38	0	0		14.47	44.86	2.57	0	0	16.59	0	0	0	3.35	285.87	0
Observation20640J	0	0	0	0	0	0	0	0	0	0	0	0	0	1012.74	0	0	0	0	0	0	94.56	0	0	0	0	0	0	0	0	0	0	0	0	1011.2	0	0	0	0	30.34	0	0	0	0	0	0	0	0	0	0
Observation20650J	0	0	0	0	0	0	0	0	0	0	0	0	0	559.69	0	0	0	0	0	0	0	0	0	0	0	0	0	0	0	0	0	0	0	559.09	0	0	0	0	56.21	0	0	0	26.78	0	0	0	0	24.69	0
Observation20690J	0	206.83	0	65.43	0	0	5.2	0	0	0	0	0	0	1253.41	0	0	0	145.62	0	0	0	0	0	0	4.16	0	0	0	0	0	0	0	0	1594.86	0	0	0	0	116.39	6.74	0	0	54.21	0	0	0	0	22.08	0
Observation2072	0	0	0	0	0	0	0	0	0	0	140.17	0	0	1358.71	0	66	0	79.34	0	0	0	0	0	0	58.45	195.05	0	0	0	0	0	0	0	1206.46	0	0	0	0	69.28	35.12	0	0	45.64	0	0	2.51	0	514.92	0
Observation2075	0	0	0	0	0	0	0	0	0	0	0	0	0	1728.5	0	0	0	0	0	0	0	0	0	0	646.47	0	0	0	0	0	0	0	0	980.78	0	24.49	0	0	93.09	0	0	0	0	0	0	0	2.83	666.92	0
Observation20780J	0	176.93	2.55	296.97	0	0	3.35	0	0	0	0	0	0	1460.14	0	0	0	48.64	0	0	0	0	0	19.41	370.98	10.1	0	0	0	0	0	0	0	1288.27	0	0	0	0	79.25	2.5	0	0	24.1	0	0	0	3.63	18.84	0
Observation20810J	0	103.55	0	20.43	0	0	0	0	0	0	0	0	0	601.99	0	982.47	0	0	0	0	0	0	0	0	0	0	0	0	0	0	0	0	0	1454.93	0	0	0	1.05	43.96	1.41	0	0	53.99	0	0	0	4.39	227.17	0
Observation2084	0	0	29.93	0	0	0	0	0	0	0	0	0	0	1634.61	0	191.83	0	0	0	0	0	0	0	0	214.77	87.32	0	0	0	0	1.12	0	0	814.46	0	15.9	0	2.79	61.19	11.62	0	0	0	0	0	0	0	164.23	0
Observation0925	0	0	0	0	0	0	0	0	0	0	0	0	0	132.77	0	100.69	0	27.95	0	0	0	0	0	231.55	0	0	0	0	0	0	0	0	0	241.96	0	9.74	0	0	11.09	18.47	0	0	0	0	0	0	0	0	0
Observation0926	0	0	0	0	0	0	0	0	0	0	0	0	0	180.01	0	0	0	0	0	0	0	0	0	32.81	0	0	0	0	0	0	0	0	0	67.99	0	0	0	0	0	8.86	0	0	0	0	0	0	0	9.39	0
Observation0927	0	0	0	0	0	0	0	0	561.87	0	0	0	0	1126.74	0	0	0	51.28	0	0	0	0	11.19	606.58	0	28.6	0	0	0	0	0	0	0	1146.36	0	10.69	0	0	3.61	11.86	0	0	0	0	0	0	8.59	15.12	0
Observation0928	0	0	0	0	0	0	0	0	81.33	0	0	0	0	1599.67	0	0	0	169.49	0	0	0	0	163.3	955.66	0	79.16	0	0	0	0	0	0	0	1436.67	0	60.93	0	0	11.84	9.68	0	0	7.47	0	0	0	0	15.04	0
Observation09290J	0	0	0	0	0	0	0	0	0	0	0	0	0	1505.27	0	88.64	39.94	84.85	0	0	0	0	51.59	965.52	0	23.87	0	0	0	0	3.85	0	0	1586.74	0	8.4	0	0	45.82	14.25	0	0	6.27	0	0	0	2.2	67.63	0
Observation09300J	0	0	0	0	0	0	0	0	0	0	0	0	0	0	0	1799.82	0	0	0	0	0	0	285.27	1277.94	0	0	0	0	0	0	0	0	0	1468.86	0	0	0	0	0	0	0	0	0	0	0	0	0	27.72	0
Observation09310J	0	0	3.07	0	0	0	0	0	0	0	0	0	0	1250.18	0	389.68	0	89.84	0	0	0	0	32.05	880.69	33.14	43.95	0	0	0	0	0	0	0	1639.97	0	11.07	0	0	41.27	9.3	0	0	4.51	0	0	0	1.62	10.6	0
Observation09320J	0	541.05	0	316.67	0	0	0.96	0	0	0	0	0	0	86.64	0	1050.37	0	59.51	0	0	0	0	3.77	304.84	0	0	0	0	0	0	0	0	0	1726.75	0	0	0	11.01	16.76	15.34	0	0	0	0	0	0	0	0	0
Observation09330J	0	0	206.22	0	0	0	0	0	60.32	0	0	0	0	1383.75	0	324.73	0	0	0	0	0	0	21.45	73.31	189.37	0	0	0	0	0	0	0	0	1231.41	0	0	0	9.43	47.9	6.97	0	0	7.38	0	0	0	0.66	72.61	0
Observation1073	0	448.81	0	451.43	0	0	16.21	11.74	0	0	0	0	0	799.63	0	126.7	0	160.66	0	0	0	0	0	340.35	0	0	0	0	0	0	0	0	0	1393.21	0	0	0	1.8	144.17	48.2	0	0	0	0	0	0	0	9.37	0
Observation1074	0	0	0	0	0	0	0	0	0	0	0	0	0	361.34	0	1100.94	0	291.22	0	0	0	0	86.3	787.81	0	0	0	0	0	0	0	0	0	1619.83	0	27.62	0	0	19.04	22.36	0	0	0	0	0	0	7.86	58.74	0
Observation1075	0	0	0	0	0	0	0	0	95.81	0	27.13	0	0	1082.45	0	176.24	38.52	294.39	0	0	0	0	197.07	731.94	5.48	113.29	0	0	0	0	0	0	0	1281.09	0	1.69	0	0	80.05	64.07	0	0	0	0	0	0	3.79	40.05	0
Observation1076	0	0	0	0	0	0	0	0	0	0	41.65	0	0	1116.67	0	290.78	26.83	27.59	117.09	0	0	0	0	1089.22	0	172.9	0	0	0	0	1.33	0	0	1531.34	0	0	0	2.89	84.91	15.71	17.77	5.48	20.12	0	0	0	3.1	24.35	0
Observation10770J	0	0	0	0	0	0	0	0	317.8	0	0	0	0	1046.46	0	602.24	0	47.58	0	0	0	0	96.65	1104.57	0	0	0	0	0	0	0	0	0	1554.15	0	0	0	0	43.43	11.82	0	0	32.84	0	0	0	1.28	21.14	0
Observation10780J	0	68.03	31.55	601.99	0	0	10.14	311.96	252.12	0	0	0	0	277.91	0	996.52	0	0	0	0	0	0	9.81	441.86	34.32	8.87	0	0	0	0	0	0	0	1531.2	0	0	0	11.51	44.55	13.54	0	0	20.61	0	0	0	0	15.84	0
Observation10790J	0	0	162.84	0	0	0	0	0	0	0	3.34	0	0	1379.66	0	174.61	0	66.14	0	0	0	0	0	122.52	314.12	0	0	0	0	0	0	0	0	1088.16	0	0	0	1.79	85.15	18.17	0	0	17.65	0	7.04	0	0	26.65	0
Observation1291	0	229.02	0	286.62	0	0	6.09	0	0	0	0	0	0	1135.64		217.5	0	92.1	0	0	0	0	0	515.11	0	0	0	0	0	0	0	0	0	1651.25	0	5.55	0	0	86.86	39.31	0	0	1.27	0	0	0	2.33	39.12	0
Observation1292	0	0	0	0	0	0	0	0	0	0	15.8	0	0	1076.37		376.76	0	283.63	0	0	0	0	115.79	1390.16	6.7	63.33	2.85	0	2.37	0	0	0	0	1701.68	0	3.31	0	0	22.33	30.12	0	0	0	0	0	0	2.25	19.18	0
Observation1293	0	0	0	0	0	0	0	0	0	0	0	0	0	1414.46		0	0	295.89	0	0	0	0	137.67	669.24	0	0	0	0	4.12	0	0	0	0	1683.58	0	21.51	0	0	61.82	23.92	0	0	0	0	0	0	0	19.22	0
Observation1294	0	0	0	0	0	0	0	0	0	0	0	0	0	1590.04		0	0	140.9	0	0	0	0	17.05	1804.07	0	0	0	0	0	0	1.54	0	0	1719.05	0	8.16	0	0	33.33	39.07	0	0	0	0	0	0	0	0	0
Observation1295	0	0	0	0	0	0	0	0	0	0	0	0	0	1209.93		181.4	0	209.19	0	0	0	0	0	1230.89	5.06	0	0	0	0	0	1.27	0	0	1573.26	0	38.51	0	0	134.54	49.62	0	0	0	0	0	0	0	12.76	0
Observation1296	0	0	36.76	0	0	0	0	0	93.73	0	0	0	0	1637.7		101.59	0	0	0	0	0	0	36.33	1025.89	341.33	0	0	0	0	0	0	0	0	1231.19	0	23.4	0	0	53.34	1.9	0	0	7.29	0	0	0	7.81	73.7	0
Observation12970J	0	42.76	116.07	541.5	0	0	3.62	180.75	0	0	0	0	0	588.33		824.39	0	0	0	0	0	0	0	387.63	0	0	0	0	0	0	0	0	0	1495.9	0	0	0	7.87	85.56	18.57	0	0	5.24	0	0	0	3.37	0	0
Observation1540	0	0	0	0	0	0	0	0	0	0	0	0	0	623.04		0	0	0	0	0	0	0	30.37	588.66	0	0	0	0	0	0	0	0	0	618.85	0	2.1	0	0	0	0	0	0	0	0	0	0	0	0	0
Observation1541	0	0	0	138.92	0	0	1.55	0	0	0	4.34	0	0	1151.69		0	0	0	0	0	0	0	33.04	978.9	0	0	0	0	0	0	0	0	0	1142.58	0	0	0	0	39.21	0	0	0	0	0	0	0	0	0	0
Observation1542	0	0	0	99.43	0	0	12.2	0	0	0	0	0	0	1687.77		0	0	4.43	0	0	0	0	0	1754.04	0	0	0	0	1.55	0	0	0	0	1645.26	0	3.69	0	0	91.16	10.37	0	0	0	0	1.63	0	0	9.92	0
Observation1543	0	273.05	0	558.76	0	0	11.2	0	0	0	0	0	0	1512.97		0	0	0	0	0	0	0	15.28	1735.09	0	0	0	0	0	0	0	0	0	1783.5	0	32.89	0	0	11.7	0	0	0	0	0	0	0	0	4.43	0
Observation1544	0	0	0	0	0	0	0	0	0	0	2.4	0	0	738.5		946.64	0	10.75	0	0	0	0	0	1805.76	0	38.64	0	0	0	0	0	0	0	1669.06	0	0	0	20.97	39	23.4	0	0	0	0	0	0	0	8.98	0
Observation15450J	0	0	0	0	0	0	0	0	0	0	0	0	0	871.1		858.7	0	4.39	0	0	0	0	0	1726.55	0	0	0	0	0	0	0	0	0	1730.33	0	7.55	0	18.04	30.35	5.57	0	0	1.9	0	0	0	2.47	6.18	0
Observation15460J	0	0	0	0	0	0	0	0	22.1	0	0	0	0	275.49		1455.83	0	0	0	0	0	0	28.52	1692.08	113.59	0	0	0	0	0	0	0	0	1576.25	0	0	0	6.68	34.38	5.11	0	0	11.31	0	0	0	3.49	12.07	0
Observation15470J	0	158.25	0	1119.44	0	0	0.87	0	0	0	0	0	0	225.03		1350.38	0	0	0	0	0	0	14.57	1695.59	290.72	0	0	0	0	0	0	0	0	1422.27	0	0	0	2.67	49.31	6.78	0	0	1.31	0	0	0	0	4.51	0
Observation17290J	0	207.68	0	58.21	0	0	4.79	4.88	0	0	0	0	0	381.1		374.63	0	426.91	0	180.48	0	0	0	0	0	0	0	0	0	0	0	0	0	1535.36	0	0	0	2.67	49.43	37.69	0	0	5.78	0	0	0	0	145.3	0
Observation17300J	0	107.86	0	19.6	0	0	1.06	0	0	0	0	0	0	283.23		0	56.8	129.81	1094.62	0	0	0	0	0	0	942.89	0	0	0	0	0	0	0	1618.1	0	0	0	0	32.08	29.64	0	7.31	28.38	0	0	0	0	66.88	0
Observation17310J	0	0	0	0	0	0	0	0	0	0	22.68	0	0	145.16		606.64	0	0	417.32	29.92	0	0	0	0	138.04	0	0	0	0	0	0	0	0	1368.26	0	0	0	2.51	7.03	2.87	14.1	0	52.24	0	0	0	0	237.36	0
Observation17320J	0	0	0	0	0	0	0	0	0	0	0	0	0	36.14		476.75	0	954.87	178.1	0	0	0	0	0	0	0	0	0	0	0	0	0	0	1523.43	0	0	0	16.83	13.88	49	0	3.37	19.48	0	0	0	0	132.79	0
Observation1733	0	0	44.39	0	0	0	0	0	0	0	70.77	0	0	163.76		1081.73	0	310.28	0	0	0	0	83.06	0	45.58	47.87	0	0	0	0	0	0	0	1527.8	0	36.01	0	0	53.44	85.84	0	0	9.57	0	0	0	5.47	8.24	0
Observation1734	0	131.16	0	207.35	0	0	4.87	0	0	0	70.75	0	0	425.21		893.06	5.46	14.36	44.49	0	0	0	0	0	85.8	23.56	0	0	0	0	0	0	0	1401.98	0	0	0	24.22	89.18	22.4	8.07	10.8	4.29	0	0	0	2.25	61.66	0
Observation1735	0	0	123.73	0	0	0	0	0	638.6	0	6.72	0	0	831.81		870.62	0	16.28	0	0	0	0	0	0	239.77	0	0	0	0	0	0	0	0	1362.11	0	0	0	28.43	19.26	15.53	0	0	0	0	0	0	2.07	129.64	0
Observation19440J	0	514.01	0	0	0	0	0	0	0	0	0	0	0	567.6		303.59	0	275.92	0	0	0	0	0	0	0	0	0	0	0	0	0	0	0	1641.89	0	0	0	3.1	82.08	23.3	0	0	0	0	0	0	1.09	6.43	0
Observation19450J	0	17.06	0	3.75	0	0	0	0	114.13	0	0	0	0	381.03		647.04	0	47.31	0	0	0	0	0	0	97.58	0	0	0	0	0	0	0	0	951.07	0	0	0	0	28.05	8.89	0	0	6.22	0	0	0	0	36.2	0
Observation19460J	0	0	0	0	0	0	0	0	0	0	0	0	0	439.3		0	0	153.37	0	0	0	0	0	0	40.14	0	0	0	0	0	0	0	0	403.58	0	0	0	0	55.39	8.24	0	0	2.83	0	0	0	0	138.08	0
Observation19470J	0	0	0	0	0	0	0	0	0	0	0	0	0	627.34		441.81	0	292.3	71.84	0	0	0	0	0	337.04	0	0	0	0	0	1.89	0	0	1007.02	0	0	29.07	32.97	93.03	59.58	18.83	54.04	26.08	0	0	0	0	50.78	0
Observation1948	0	0	0	0	0	0	0	0	524.74	0	24.84	0	0	666.6		683.47	0	320.41	0	0	0	0	0	0	69.48	24.44	0	0	0	0	0	0	0	1574.26	0	0	0	12.11	33.53	37.5	0	0	0	0	0	0	0	95.76	0
Observation1949	0	0	0	0	0	0	0	0	1435.58	0	10.43	0	0	1551.75		212.18	0	0	0	0	0	0	0	0	0	0	0	0	0	0	0	0	0	1491.02	0	0	0	0	20.54	28.85	0	0	0	0	0	0	6.19	204.78	0
Observation1950	0	0	0	0	0	0	0	0	1048.8	0	12.09	0	0	1106.63		444.27	0	128.9	0	0	0	0	0	0	19.56	0	0	0	0	0	0	0	0	1547.04	0	0	0	0	42	53.56	0	0	0	0	0	0	2.15	117.25	0
Observation1951	0	16.47	0	0	0	0	9.75	0	0	0	0	0	0	314.62		1272.09	0	12.91	0	0	0	0	0	0	47.32	0	0	0	0	0	49.14	0	0	1569.64	0	9.19	0	42	127.7	16.72	0	0	0	0	0	0	11.49	118.11	0
Observation0825	0	0	0	0	0	0	0	0	153.64	0	0	0	0	1766.44	0	0	0	0	0	0	0	0	51.99	0	0	263.05	0	0	0	0	0	0	0	1717.47	0	7.4	0	0	38.37	0	0	0	0	0	0	6.13	0	0	0
Observation0828	0	0	0	0	0	0	0	0	981.8	0	0	0	0	1755.02	0	0	0	11.97	0	0	0	0	45.41	0	0	113.75	0	0	0	0	0	0	0	1733.5	0	0	0	0	24.58	7.64	0	0	0	0	0	0	0	0	0
Observation08300J	0	0	0	0	0	0	0	0	33.05	0	0	0	0	1679.01	0	0	0	3.06	0	0	0	0	0	0	32.84	33.86	0	0	0	0	0	0	0	1646.08	0	0	0	0	87.33	16.97	0	0	0	0	0	0	0	0	0
Observation08320J	0	0	0	0	0	0	0	0	140.92	0	0	0	0	1788.74	0	0	0	0	0	0	0	0	17.89	0	0	46.91	0	0	0	0	0	0	0	1755.09	0	0	0	0	10.29	0	0	0	0	0	0	0	7.51	21.83	0
Observation08340J	0	0	15.89	0	0	0	0	0	19.27	0	0	0	0	1720.86	0	0	0	0	0	0	0	0	45.53	0	0	0	0	0	0	0	0	0	0	1642.28	0	0	0	0	76.96	0	0	0	0	0	0	0	0	14.89	0
Observation0836	0	274.92	0	857	0	0	9.58	0	147.46	0	0	0	0	1478.05	0	0	0	0	0	0	0	0	0	0	0	9.78	0	0	0	0	0	0	0	1743.7	0	2.13	0	0	44.68	0	0	0	0	0	0	0	0	8.7	0
Observation0839	0	0	0	326.18	0	0	0	0	642.25	0	0	0	0	1767.95	0	0	0	0	0	0	0	0	0	0	88.58	0	0	0	0	0	0	0	0	1673.99	0	31.44	0	0	34.16	0	0	0	0	0	0	0	0	8.43	0
Observation12760J	0	0	0	0	0	0	0	0	0	0	0	0	0	1717.59	0	0	0	0	0	0	0	0	10.54	1698.17	0	181.38	0	0	0	0	0	0	0	1702.37	0	0	0	0	67.34	0	0	0	10.73	0	0	0	0	5.95	0
Observation1278	0	0	0	0	0	0	0	0	0	0	0	0	0	1609.96	0	0	0	0	0	0	0	0	103.34	1519.14	0	112.4	0	0	13	0	0	0	0	1528.14	0	0	0	0	164.62	0	0	0	13.35	0	0	0	0	49.09	0
Observation1280	0	37.84	0	85.64	0	0	0.8	0	0	0	20.09	0	0	1445.17	0	0	67.31	0	0	0	0	0	0	1828.9	0	228.88	13.06	0	0	0	0	0	0	1498.07	0	1.31	0	0	205.05	0	0	0	0	0	0	0	3.09	3.84	0
Observation1283	0	0	0	0	0	0	0	0	60.26	0	0	0	0	1510.64	0	0	0	0	0	0	0	0	0	1724.88	0	403.25	0	0	0	0	0	0	0	1490.63	0	0	0	0	158.6	0	0	0	125.55	0	0	0	0	2.68	0
Observation12850J	0	0	0	0	0	0	0	0	1255.42	0	0	0	0	1753.78	0	0	0	0	0	0	3.32	0	0	1753.63	0	0	0	0	0	0	0	0	0	1749.24	0	0	0	0	37.5	0	0	0	0	0	0	0	0	2.77	0
Observation12870J	0	92.22	0	9.39	0	0	20.85	0	86.88	0	0	0	0	1415.26	0	0	0	0	0	0	0	0	66.19	1401.71	0	81.64	0	0	0	0	0	0	0	1432.94	0	0	0	0	257.52	0	0	0	9.61	0	0	0	1.18	1.01	0
Observation12890J	0	0	0	552.66	0	0	33.35	0	0	0	0	0	0	1529.01	0	0	0	0	0	0	0	0	0	1489.04	0	0	0	0	0	0	0	0	0	1486.87	0	0	0	0	210.87	0	0	0	11.64	0	0	0	0	10.04	0
Observation1612	0	0	0	0	0	0	0	0	0	0	10.31	0	0	484.67	0	11.91	0	0	0	0	0	0	0	130.2	0	0	0	0	0	0	0	0	0	459.12	0	0	0	0	59.87	3.84	0	0	0	0	0	0	1.48	9.76	0
Observation1613	0	0	0	0	0	0	0	0	0	0	0	0	0	535.42	0	42.85	0	0	0	0	0	0	0	150.73	0	0	0	0	0	0	0	0	0	556.14	0	0	0	0	117.6	2.31	0	0	0	0	2.63	0	0	12.61	0
Observation1614	0	0	0	0	0	0	0	0	0	0	0	0	0	331.92	0	110.27	0	0	0	0	0	0	0	270.69	0	0	0	0	0	0	0	0	0	435.97	0	0	0	0	29.71	6	0	0	0	0	0	0	0	0	0
Observation16150J	0	28.32	18.7	47.57	0	0	11.95	0	0	0	0	0	0	769.6	0	789.17	0	0	0	0	0	0	0	1044.51	0	0	0	0	0	0	0	0	0	1536.37	0	0	0	0	136.19	1.35	0	0	56.3	0	0	0	0	49.39	0
Observation16160J	0	0	0	0	0	0	0	0	988.91	0	0	0	0	191.92	0	1536.42	0	0	0	0	0	0	0	1555.45	0	261.25	0	0	0	0	0	0	0	1725.15	0	0	0	15.06	42.7	2.22	0	0	0.48	0	2.09	0	0	0	0
Observation16170J	0	0	0	0	0	0	0	0	0	0	0	0	0	1321.86	0	0	0	0	0	0	0	0	0	1263.52	0	0	0	0	0	0	0	0	0	1315.68	0	0	0	0	101.4	0	0	0	8.9	0	0	0	0	0	0
Observation16180J	0	0	0	0	0	0	0	0	0	0	0	0	0	322.73	0	0	0	0	0	0	0	0	0	317.05	0	0	0	0	0	0	0	0	0	322.12	0	0	0	0	19.35	0	0	0	14.22	0	0	0	0	0	0
Observation16190J	0	0	0	0	0	0	0	0	0	0	0	0	0	265.85	0	794.84	0	1.97	0	0	0	0	0	886.41	0	25.49	0	0	0	0	0	0	0	1058.12	0	0	0	8.05	84.18	23.66	0	0	1.94	0	0	0	0.78	1.64	0
Observation16200J	0	0	0	0	0	0	0	0	0	0	0	0	0	500.98	0	15.48	0	0	0	0	0	0	0	474.33	0	0	0	0	0	0	0	0	0	514.22	0	0	0	2.98	66.38	1.93	0	0	5.17	0	0	0	0	0	0
Observation16210J	0	194.08	0	406	0	0	13.34	0	26.01	0	0	0	0	1032.96	0	309.54	0	0	0	0	0	0	0	836.03	0	0	0	0	0	0	0	0	0	1528.96	0	0	0	5.3	183.16	1.91	0	0	18.37	0	0	0	3.79	2.37	0
Observation16220J	0	0	22.9	349.94	0	0	60.44	0	0	0	0	0	0	1644.67	0	0	0	0	0	0	0	0	0	11.35	0	0	0	0	0	0	0	0	0	1612.37	0	0	0	0	117.99	0	0	0	16.86	0	0	0	0	20.03	0
Observation1924	0	0	0	0	0	0	0	0	190.23	0	0	0	0	1430.11	0	225.99	0	0	0	0	0	0	0	1494.12	0	266.29	0	0	0	0	0	0	0	1632.82	0	13.9	0	4.85	121.94	4.99	0	0	0	0	0	0	3.03	13.06	0
Observation19260J	0	42.69	0	165.47	0	0	0	0	0	0	0	0	0	1658.16	0	0	0	0	0	0	0	0	13.57	1416.12	0	0	0	0	0	0	0	0	0	1681.47	0	0	0	0	85.33	0	0	0	0	0	0	0	0	0	0
Observation19280J	0	0	13.26	0	0	0	0	0	0	0	0	0	0	1684.89	0	0	0	0	0	0	0	0	0	0	435.49	35.98	0	0	0	0	0	0	0	1196.58	0	0	0	0	96.67	0	0	0	0	0	0	0	3.3	36.62	0
Observation19300J	0	0	0	0	0	0	0	0	6.99	0	0	0	0	1564.62	0	0	0	0	0	0	0	0	0	649.21	0	0	0	0	0	0	0	0	0	1558.01	0	0	0	0	205.26	4.89	0	0	0	0	0	0	4.68	8.01	0
Observation1932	0	0	0	0	0	0	0	0	858.04	0	0	0	0	1689.31	0	0	0	0	0	0	0	0	0	1563.51	0	0	0	0	0	0	0	0	0	1639.26	0	0	0	0	121.27	0	0	0	0	0	0	0	0	9.12	0
Observation1934	0	168.12	0	0	0	0	0	0	168	0	0	0	0	1213.69	0	0	0	0	0	0	0	0	0	984.32	0	0	0	0	0	0	0	0	0	1311.65	0	5.25	0	0	363.18	0	0	0	0	0	7.5	0	0	17.54	0
Observation1937	0	68.93	47.01	742.15	0	0	6.08	0	0	0	0	0	0	1341.19	0	0	0	0	0	0	0	0	0	0	0	0	0	0	0	0	0	0	0	1277.38	0	0	0	0	298	0	0	0	27.06	0	0	0	2.84	12.09	0
Observation10800J	0	0	0	108.59	0	0	0	0	149.11	0	0	0	0	1678.86	0	0	0	6.09	0	0	0	0	125.16	1381.69	0	0	0	0	0	0	0	0	0	1544.63	0	0	4.99	0	72.45	3.13	0	0	0	0	0	0	0	0	0
Observation10810J	0	0	0	3.92	0	0	43.13	0	27.22	0	0	0	0	1537.63	0	0	0	7.74	0	0	0	0	0	15.21	80.18	0.48	0	0	0	0	0	0	0	1375.23	0	0	2.36	0	170.23	4.81	0	0	11.63	0	0	0	0	61.03	0
Observation10820J	0	0	0	0	0	0	0	0	0	0	0	0	0	1787.47	0	0	0	0	0	0	0	0	509.15	1031.13	0	241.99	0	0	0	0	0	0	0	1004.15	0	0	0	0	5.45	0	0	0	0	0	0	0	6.67	215.46	0
Observation1083	0	0	0	0	0	0	0	0	518.03	0	20.6	0	0	1716.24	0	0	0	0	0	0	0	0	6.45	1642.68	0	166.09	0	0	0	0	0	0	0	1665.13	0	1.67	0	0	55.57	0	0	0	3.56	0	0	0	1.02	18.58	0
Observation1084	0	66.92	0	451.93	0	0	9.38	0	42.7	0	0	0	0	1506.71	0	0	0	0	0	0	0	0	0	1182.33	0	24.26	0	0	0	0	0	0	0	1431.61	0	0	0	0	191.46	0	0	0	0	0	0	0	10.65	50.91	0
Observation1085	0	0	19.63	32.34	0	0	226.72	0	160.79	0	0	0	0	1355.14	0	0	0	221.94	0	0	0	0	0	334.36	0	0	0	0	0	0	1.39	0	0	1261.41	0	0	0	0	156.11	21.85	0	0	0	0	0	0	6.71	6	0
Observation1086	0	0	6.48	0	0	0	2.04	0	240.48	0	0	0	0	1623.35	0	2.86	0	13.39	0	0	0	0	0	431.11	0	32.17	0	0	0	0	0	0	0	1533.86	0	2.7	0	2.83	102.52	21.92	0	0	8.4	0	0	0	29.2	82.45	0
Observation13130J	0	0	0	0	0	0	0	0	36.58	0	0	0	0	1704.86	0	0	0	0	0	0	0	0	138.93	350.94	0	0	0	0	0	0	0	0	0	1355.04	0	0	0	0	56.63	0	0	0	9.3	0	12.06	0	4.11	199.77	0
Observation13140J	0	0	0	0	0	0	0	0	1.15	0	0	0	0	987.21	0	0	0	0	0	0	0	0	0	191.38	0	46.77	0	0	0	0	0	0	0	901.26	0	0	2.58	0	36.08	4	0	0	1.98	0	0	0	6.17	44.77	0
Observation13150J	0	0	0	0	0	0	0	0	16	0	0	0	0	732.87	0	0	0	0	0	0	0	0	90.9	623.6	0	0	0	0	0	0	0	0	0	586.51	0	0	0	0	9.06	3.37	0	0	0	0	0	0	0	49.67	0
Observation13160J	0	0	0	0	0	0	0	0	0	0	0	0	0	214.62	0	0	0	0	0	0	0	0	0	182.86	0	0	0	0	0	0	0	0	0	212.75	0	0	0	0	76.84	0	0	0	0	0	0	0	0	0	0
Observation13170J	0	0	9.68	0	0	0	0	0	0	0	0	0	0	1318	0	0	0	1.81	0	0	0	0	0	96.13	0	0	0	0	0	0	0	0	0	1291.19	0	0	0	0	142.99	2.05	0	0	0.39	0	4.14	0	17.38	8.06	0
Observation1318	0	0	0	0	0	0	0	0	1763.99	0	0	0	0	1774.59	0	0	0	0	0	0	0	0	83.61	1136.32	47.24	30.7	0	0	0	0	0	0	0	1389.25	0	0	0	0	40.49	0	0	0	0	0	0	0	0	205.32	0
Observation1319	0	0	0	0	0	0	0	0	1037.42	0	0	0	0	1685.05	0	0	0	31	0	0	0	0	70.83	1428.49	0	383.54	0	0	0	0	17.07	0	0	1487.27	0	38.73	0	0	39.91	61.41	0	0	0	0	0	0	1.4	29.7	0
Observation1320	0	0	0	0	0	0	0	0	12.08	0	0	0	0	1519.87	0	0	0	96.88	0	0	0	0	0	585.87	0	0	0	0	0	0	15.43	0	0	1592.9	0	0	0	0	147.35	31.53	0	0	0	0	0	0	11.29	11.92	0
Observation1321	0	32.37	0	0	0	0	11.69	0	0	0	0	0	0	1521.55	0	0	0	0	0	0	0	0	0	461.97	0	0	0	0	0	0	0	0	0	1531.61	0	0	0	0	88.49	0	0	0	0	0	0	0	18.18	14.11	0
Observation1322	0	39.6	0	239.55	0	0	0	0	0	0	0	0	0	9.66	0	0	0	234.85	0	0	0	0	0	12.08	0	0	0	0	0	0	0	0	0	277.05	0	0	0	0	0	12.42	0	0	0	0	0	0	0	0	0
Observation1738	0	0	0	0	0	0	0	0	0	0	0	0	0	1723.88	0	0	0	0	0	0	0	0	0	165.55	0	54.05	0	0	0	0	0	0	0	933.42	0	0	0	0	74.62	10.07	0	0	3.85	0	0	0	10.36	755.23	0
Observation17390J	0	18.24	0	185.2	0	0	49.3	0	0	0	0	0	0	1304.41	0	0	0	0	0	0	0	0	0	310.46	0	0	0	0	0	0	0	0	0	1238.82	0	0	0	0	88.54	0	0	0	8.31	0	0	0	0	51.84	0
Observation17400J	0	0	0	0	0	0	0	0	0	0	0	0	0	339.46	0	0	0	0	0	0	0	0	0	0	0	0	0	0	0	0	0	0	0	338.89	0	0	0	0	17.74	0	0	0	0	0	0	0	0	0	0
Observation17410J	0	0	0	0	0	0	0	0	15.7	0	0	0	0	1578.73	0	0	0	133.85	0	0	0	0	0	0	199.99	85.27	0	0	0	0	0	0	0	1506.41	0	0	0	0	49.37	3.47	0	0	0	0	0	0	0	0	0
Observation17420J	0	0	0	0	0	0	0	0	0	0	0	0	0	1336.61	0	0	0	189.25	0	0	0	0	0	616.82	0	0	0	0	0	0	0	0	0	1515.96	0	0	0	0	236.39	2.9	0	0	2.21	0	0	0	10.56	7.78	0
Observation17430J	0	0	0	0	0	0	0	0	30.64	0	0	0	0	1634.88	0	0	0	3.47	0	0	0	0	0	45.59	0	134.88	0	0	0	0	0	0	0	1137.74	0	0	0	0	87.92	1.38	0	0	41.95	0	0	0	8.8	482.58	0
Observation17440J	0	0	0	0	0	0	0	0	0	0	0	0	0	1398.78	0	0	0	237.6	0	0	0	0	0	20.25	0	0	0	0	0	0	0	0	0	1453.57	0	0	0	0	122.75	14.65	0	0	0	0	0	0	7.04	177.96	0
Observation17450J	0	0	0	0	0	0	0	0	234.05	0	0	0	0	1311.17	0	343.95	0	2.38	0	0	0	0	105.98	702.46	0	83.75	0	0	0	0	0	0	0	1538.55	0	0	0	3.6	105.64	11.54	0	0	1.2	0	0	0	3.63	22.07	0
Observation19670J	0	0	0	0	0	0	0	0	145.76	0	0	0	0	1750.33	0	0	0	0	0	0	0	0	0	396.94	0	0	0	0	0	0	0	0	0	1640.79	0	0	0	0	35.46	0	0	0	2.36	0	0	0	6.56	119.15	0
Observation19680J	92.12	32.66	0	170.52	0	0	5.87	0	427.7	0	0	0	0	1314.88	0	0	0	286.54	0	0	0	0	0	0	0	0	0	0	0	0	0	0	0	1721.73	0	0	0	0	74.7	9.68	0	0	0	0	0	0	0	1.59	0
Observation19690J	0	0	0	0	0	0	39.6	0	0	0	0	0	0	1752.17	0	0	0	0	0	0	0	0	8.06	269.65	0	43.62	0	0	0	0	0	0	0	1458.47	0	0	0	0	40.36	0	0	0	0	0	0	0	2.94	274.02	0
Observation19700J	0	0	0	0	0	0	0	0	96.9	0	0	0	0	1473.18	0	0	0	203.41	0	0	0	0	0	93.88	0	0	0	0	0	0	0	0	0	1672.25	0	0	0	0	101.08	3.16	0	0	0	0	0	0	0	0	0
Observation19710J	0	0	0	0	0	0	0	0	180.25	0	0	0	0	849.85	0	0	0	326.42	0	0	0	0	0	60.93	0	0	0	0	0	0	0	0	0	1051.99	0	0	0	0	18.1	1.73	0	0	0	0	0	0	6.22	125.73	0
Observation19720J	0	0	0	0	0	0	0	0	220.55	0	0	0	0	595.44	0	0	0	0	0	0	0	0	179.21	405.59	0	0	0	0	0	0	0	0	0	406.24	0	0	0	0	4.83	0	0	0	0	0	0	0	0	4.06	0
Observation19730J	0	0	10.44	0	0	0	0	0	387.11	0	0	0	0	1460.21	0	0	0	112.7	0	0	0	0	0	592.15	0	0	0	0	0	0	0	0	0	1537.6	0	0	0	0	163.36	31.11	0	0	0	0	0	0	24.69	25.7	0
Observation1974	0	0	0	0	0	0	0	0	21.92	0	0	0	0	1397.63	0	0	0	245.87	0	0	0	0	0	391.55	0	0	0	0	0	0	0	0	0	1616.95	0	0	0	0	87.35	55.51	0	0	0	0	13.55	0	36.79	37.33	0
Observation1975	0	175.19	0	0	0	0	2.04	0	115.79		0	0	4.47	1155.21	0	105.55	0	50.09	35.88	0	0	0	0	0	9.34	0	0	0	0	0	0	0	0	1464.97	0	0	2.59	1.33	145.14	55.54	0	9.14	0	0	0	0	0	14.24	0
Observation08870J	0	0	0	0	0	0	0	0	0	0	0	0	0	0	0	1791.42	0	0	0	0	0	0	575.76	931.97	21.99	116.42	0	0	0	0	0	0	0	1066.16	0	0	0	6.85	0	0.37	0	0	23.85	0	0	0	0	22.24	0
Observation0888	0	715.69	0	615.61	0	0	1.3	0	0	0	0	0	0	999.16	0	26.38	0	0	0	0	0	0	85.36	1318.84	0	107.75	0	0	0	0	3.07	0	0	1084.08	0	0	0	0	59	1.43	0	0	0	0	9.44	0	0	36.21	0
Observation0889	0	0	0	22.37	0	0	0	0	648.52	0	0	0	0	1065.81	0	684.48	0	0	0	0	0	0	314.94	830.27	196.47	52.5	0	0	0	0	0	0	0	696.68	0	12.71	0	7.7	27.82	11.3	0	0	12.89	0	27.83	0	3.81	214.37	0
Observation0890	0	0	0	0	0	0	0	0	0	0	0	0	0	0	0	1784.93	0	0	0	0	0	0	404.53	1246.51	0	71.71	0	0	0	0	0	0	0	1330.79	0	0	0	15.76	0	0	0	0	0	0	0	0	11.9	85.37	0
Observation0891	0	0	0	0	0	0	0	0	20.57	0	0	0	0	0	0	1743.9	0	31.54	0	0	0	0	660.76	1022.68	0	0	0	0	0	0	0	0	0	903.71	0	0	0	11.89	0	19.9	0	0	0	0	0	0	4.37	108.9	0
Observation0892	0	6.81	0	0	0	0	7.45	0	0	0	44.35	0	0	32.9	0	1604.06	0	8.26	0	0	0	0	305.75	1103.25	21.53	748.11	0	0	0	0	0	0	0	803.46	60.66	0	0	26.52	25.3	35.4	0	0	7.25	0	0	0	9.61	199.75	0
Observation0893	0	0	51.02	381.6	0	0	668.16	238.29	0	0	0	0	0	1049.3	0	0	0	41.05	0	0	0	0	0	1256.26	0	0	0	0	9.78	0	0	0	0	699.74	0	0	0	7.48	414.82	28.17	0	0	0	0	0	0	0	5.11	0
Observation1475	0	46.91	0	85.17	0	0	1.97	36.69	0	0	0	0	3.94	1333.13		116.1	0	82.82	0	0	0	0	225.53	805.34	146.33	116.88	0	0	0	0	0	0	0	1399.41	0	0	0	3.52	113.37	26.57	0	0	0	0	0	0	0	36.87	0
Observation14760J	0	113.46	5.1	287.84	0	0	21.31	0	0	0	0	0	0	860.01		565.83	0	121.08	0	0	0	0	3.17	467.24	155.89	13.01	0	0	0	0	0	0	0	1308.86	0	0	0	2.09	84.84	20.11	0	0	0	0	1.73	0	0	161.03	0
Observation14770J	0	0	0	0	0	0	0	0	0	0	0	0	0	0		1734.14	0	0	0	0	0	0	717.04	311.09	594.31	0	0	0	0	0	0	0	0	361.59	0	0	0	12.58	1.17	0	0	0	40.31	0	0	0	0	27.16	0
Observation14780J	0	0	0	0	0	0	0	0	0	0	0	0	0	181.65		1479.87	0	48.27	0	0	0	0	284.76	1207.88	104.21	5.19	0	0	0	0	0	0	0	1142.57	0	0	0	10.05	51.57	16.17	0	0	0	0	0	0	0	132.16	0
Observation14790J	0	0	0	0	0	0	0	0	0	0	0	0	0	0		1777.76	0	0	0	0	0	0	0	571.7	126.83	0	0	0	0	0	0	0	0	1303.8	0	0	0	2.48	0	2.18	0	0	2.8	0	0	0	7.59	338.69	0
Observation14800J	0	285.75	0	0	0	0	0.68	513.37	0	0	0	0	0	287.99		555.15	0	0	0	0	0	0	0	132.39	140.15	0	0	0	0	0	0	0	0	1373.31	0	0	0	17.86	42.94	11.58	0	0	58.36	0	0	0	0	104.25	0
Observation14810J	0	175.07	119.78	401.09	0	0	58.71	0	0	0	0	0	0	918.23		598.71	0	0	0	0	0	0	40.21	27.8	155.08	0	0	0	0	0	0	0	0	1206.26	0	0	0	3.47	56.84	2.93	0	0	19.96	0	0	0	2.05	156.46	0
Observation21050J	0	0	4.65	0	0	0	0	0	0	0	0	0	0	230.56		1188.52	0	0	291.41	0	0	0	31.69	62.66	22.25	68.35	0	0	0	0	0	0	0	1130.23	0	0	0	16.42	17.87	0.69	24.54	12.27	3.07	0	4.61	0	3.8	506.4	0
Observation21060J	0	0	15.69	0	0	0	0	0	676.44	0	0	0	0	895.52		619.34	0	7.9	179.87	0	0	0	458.21	621.38	28.7	52.08	0	0	0	0	0	0	0	1126.6	0	0	0	2.07	36.57	13.03	6.75	6.22	12.19	0	0	0	0	58.01	0
Observation21070J	0	0	11.79	0	0	0	0	0	0	0	0	0	0	214.44		1238.8	0	0	97.79	0	0	0	0	108.81	735.28	71.89	0	0	0	0	0	0	0	708.16	0	0	0	23.21	26.4	13.62	0	0.36	144.46	0	0	0	4.29	64.55	0
Observation21080J	0	0	18.61	0	0	0	0	0	0	0	0	0	0	229.18		1372.98	0	21.34	23.91	0	0	0	250.85	204.68	0	16.26	0	0	0	0	0	0	0	1208.94	0	0	0	29.63	44.67	17.63	0	25.15	12.35	0	0	0	8.03	133.15	0
Observation21090J	0	175.64	6	0	0	0	9.02	264.82	0	0	0	0	0	265.72		939.32	0	0	0	0	0	0	13.42	26.72	191.99	18.04	0	0	0	0	0	0	0	1349.08	0	0	0	17.79	64.75	9.68	0	0	34.59	0	0	0	3.2	69.71	0
Observation2110	0	0	0	0	0	0	0	0	1010.1	0	0	0	0	1785.06		0	0	0	0	0	0	0	0	0	585.62	604.65	0	0	0	0	0	0	0	1012.18	0	0	0	0	20.88	0	0	0	0	0	0	0	0	70.4	0
Observation2111	0	335.01	127.48	369.22	10.95	0	562.26	0	0	0	0	0	0	1292.79		0	0	0	0	0	0	0	0	16.84	0	0	0	0	0	0	0	0	0	917.9	0	0	0	0	157.56	0	0	0	0	0	16.53	0	0	11.91	0
Observation2129	69.65	411.03	0	82.24	0	0	1.02	0	0	0	0	0	0	972.06		0	0	28.52	0	0	0	0	0	402.94	481.31	0	0	0	0	0	0	0	0	924.64	0	0	0	0	72.48	25.33	0	0	0	0	0	10.13	0	41.26	0
Observation2130	0	0	0	0	0	0	0	0	0	0	0	0	0	0		231.2	0	0	0	0	0	0	0	231.03	0	0	0	0	0	0	0	0	0	230.92	0	0	0	0	0	0	0	0	0	0	0	0	0	0	0
Observation2131	0	0	0	0	0	0	0	0	0	0	0	0	0	1521.39		146.72	0	0	0	0	0	0	655.33	670.26	121.87	610.38	0	0	0	0	0	0	0	796.7	0	10.69	0	0	117.37	1.98	0	0	0	0	0	0	1.82	65.59	0
Observation21320J	0	0	17.56	0	0	0	0	0	0	0	0	0	0	1412.15		0	89.84	0	0	0	0	0	0	85.12	577.5	720.72	0	0	0	0	0	0	0	991.65	0	0	0	0	27.87	0	0	0	251.25	0	3.5	0	1.18	5.11	0
Observation21330J	0	0	4.28	0	0	0	0	0	0	0	0	0	0	988.41		185.53	0	224.12	0	0	0	0	25.13	995.82	49.14	0	0	0	0	0	0	0	0	1301.6	0	0	0	6.58	266.37	57.78	0	0	7.41	0	0	0	7.87	5.69	0
Observation21340J	0	0	0	0	0	0	0	0	0	0	0	0	0	28.08		87.4	0	1118.3	0	0	0	0	0	70.2	0	0	0	0	0	0	0	0	0	1219.57	0	0	0	0.82	210.75	216.43	0	0	96.28	0	0	0	1.75	4.79	0
Observation21350J	0	0	0	0	0	0	0	0	0	0	0	0	0	413.17		101.59	0	1031.74	0	0	0	0	0	0	0	0	0	0	0	0	0	0	0	1493.44	0	0	0	8.21	118.43	91.94	0	0	11.12	0	0	0	1.59	46.04	0
Observation21360J	0	108.95	0	105.2	0	0	137.31	0	0	0	0	0	0	176.11		371.97	0	627.74	0	0	0	0	0	0	0	0	0	0	0	0	0	0	0	1274.54	0	0	0	31.28	193.11	79.08	0	0	122.18	0	0	0	0.83	2.34	0
Observation09660J	0	0	0	0	0	0	0	0	51.37	0	0	0	0	794.91	0	0	0	0	0	0	0	0	0	0	0	41.91	0	0	0	0	0	0	0	793.42	0	0	0	0	88.92	0	0	0	64.44	0	0	0	0	0	0
Observation09670J	0	0	0	0	39.07	0	0	0	0	0	0	0	0	575.18	14.67	0	0	0	0	0	0	0	0	24.58	60.27	0	0	0	0	0	0	0	0	524.74	0	0	0	0	193.32	0	0	0	61.51	0	1.23	0	0	0	0
Observation09680J	0	243.81	0	53.15	0	0	2.96	0	0	0	0	0	0	1359.94	0	0	0	0	0	0	0	0	0	452.22	0	237.37	0	0	0	0	0	0	0	1594.73	0	0	0	0	162.91	0	0	0	14.55	0	0	0	0	3.89	0
Observation09690J	0	71.96	0	260.61	0	0	3.34	0	2.47	0	0	0	0	1239.49	0	0	223.48	0	0	0	0	0	0	0	302.83	433.64	0	0	0	0	0	0	0	1215.59	0	0	0	0	132.04	0	0	0	128.03	0	2.81	0	0	1.5	0
Observation09710J	0	0	0	0	0	0	0	0	0	0	0	0	0	1532.81	0	0	0	0	0	0	0	0	37.59	557.43	145.17	42.26	0	0	0	0	0	0	0	1339.03	0	0	0	0	175.84	0	0	0	58.48	0	0.56	0	2.15	147.71	0
Observation09720J	0	0	0	0	0	0	0	0	53.15	0	0	0	0	1503.51	106.47	0	0	0	0	0	0	0	0	117.16	0	3.63	0	0	0	0	0	0	0	1557.61	0	0	0	0	146.54	0	0	0	35.47	0	4.81	0	0	131.58	0
Observation09730J	0	111.49	0	720.46	0	0	14.23	0	0	0	0	0	3.58	1397.87	29.63	0	0	3	0	0	0	0	0	251.11	0	10.78	0	0	0	0	0	0	0	1532.74	0	0	0	0	180.32	4.34	0	0	37.46	0	0.36	0	0	6.83	0
Observation1366	0	0	0	0	0	0	0	0	0	0	0	0	0	1332.61	0	0	0	0	0	0	0	0	132.27	714	0	0	0	0	0	0	0	0	0	1123.83	0	12.18	0	0	72.08	0	0	0	9.1	0	4.53	0	0	32.44	0
Observation1367	0	0	0	0	0	0	0	0	2.75	0	3.75	0	0	373.93	0	0	0	0	0	0	0	0	0	27.1	0	9.46	0	0	0	0	0	0	0	367.45	0	0	0	0	53.11	0	0	0	0	0	0	0	0	0	0
Observation1370	0	274.57	2.96	291.86	0	0	1.59	0	0	0	0	0	0	1300.11	0	0	0	0	0	0	0	0	14.66	14.39	0	282.86	0	0	0	0	0	0	0	1564.51	0	0	0	0	217.42	0	0	0	6.13	0	0	0	0	0	0
Observation13720J	0	73.07	0	134.62	0	0	95.73	0	146.87	0	0	0	0	1119.03	0	300.45	0	28.25	0	0	0	0	19.88	83.77	0	237.5	0	0	0	0	0	0	0	1491.92	0	0	0	2.12	175.85	16.76	0	0	62.27	0	0	0	0	4.86	0
Observation13740J	0	0	0	0	0	0	0	0	207.87	0	0	0	0	1600.04	0	0	0	0	0	0	0	0	31.66	950.5	0	22.27	0	0	0	0	0	0	0	1554.24	0	0	0	0	159.76	0	0	0	16.53	0	0	0	12.86	4.75	0
Observation13760J	0	0	0	0	0	0	0	0	180.9	0	0	0	0	1236.18	0	390.12	0	33.43	0	0	0	0	16.16	1530.61	0	40.14	0	0	0	0	0	0	0	1633.1	0	0	0	20.86	49.72	14.89	0	0	30.56	0	0	0	0	27.27	0
Observation1378	0	0	0	0	0	0	0	0	158.22	0	26.29	0	2.26	488.91	0	995.4	0	44.5	0	0	0	0	8.72	1230.11	27.04	114.12	0	0	8.73	0	0	0	0	1506.56	0	38.33	0	30.28	155.09	30.6	0	0	17.96	0	0	0	0	9.72	0
Observation1380	0	325.95	116.16	378.35	0	0	9.19	0	0	0	10.92	0	0	1083.64	0	0	76.9	0	0	0	0	0	0	174.1	0	0	0	0	0	0	0	0	0	1309.23	0	0	0	2.42	255.41	0	0	0	24.14	0	0	0	0	16.99	0
Observation1579	0	0	0	0	0	0	0	0	140.49	0	12.91	0	0	568.2	0	0	0	0	0	0	0	0	0	0	0	54.75	0	0	0	0	3.29	0	0	559.53	0	31.03	0	0	144.19	3.65	0	0	0	0	0	0	0	2.63	0
Observation1580	0	0	0	0	0	0	0	0	0	0	0	0	0	865.3	0	0	0	205.65	0	0	0	0	0	0	0	0	0	0	0	0	0	0	0	1063.13	0	0	0	0	51.89	27.42	0	0	0	0	0	0	0	0	0
Observation1581	0	16.84	0	108.23	0	0	10.68	0	29.77	0	0	0	0	1222.15	0	340.97	0	0	0	0	0	0	0	0	0	0	0	0	0	0	0	0	0	1550.35	0	2.76	0	6.88	191.29	3.97	0	0	0	0	0	0	0	3.76	0
Observation1582	0	0	0	0	0	0	0	0	138.99	0	109.25	0	0	996.07	0	646.65	0	0	0	0	0	0	8.51	0	761.66	560.98	0	0	0	0	0	0	0	964.39	0	0	0	4.34	37.15	4.44	0	0	0	0	0	0	0	8.24	0
Observation1583	0	0	0	0	0	0	0	0	668.72	0	2.5	0	0	427.08	0	1180.71	0	0	0	0	0	0	0	0	42.97	0	0	0	0	0	0	0	0	1539.99	0	0	0	104.51	51.13	7.39	0	0	9.04	0	0	0	0	32.6	0
Observation1584	0	0	0	0	0	0	0	0	214.05	0	14.68	0	0	1198.47	0	451.65	0	0	0	0	0	0	0	0	0	73.77	0	0	0	0	0	0	0	1626.31	0	0	0	33.68	86.23	2.91	0	0	7.07	0	0	0	0	4.07	0
Observation15850J	0	219.9	0	0	0	0	5.14	0	611.87	0	0	0	0.66	1390.94	0	0	0	0	0	0	0	0	0	0	0	19.71	0	0	0	0	0	0	0	1598.96	0	0	0	0	122.04	0	0	0	47.01	0	0	0	3.71	10.09	0
Observation15860J	0	39.42	0	547.75	0	0	4.83	0	0	0	0	0	0	1147.35	0	505.58	0	0	0	0	0	0	0	0	0	0	0	0	0	0	0	0	0	1684.01	0	0	0	0.99	66.72	3.59	0	0	26.13	0	2.33	0	7.24	43.97	0
Observation1990	0	0	0	0	0	0	0	0	405.18	0	0	0	0	1326.85	0	0	0	0	0	0	0	0	0	0	0	0	0	0	0	0	0	0	0	1289.71	0	0	0	0	159.33	0	0	0	0	0	0	0	0	0	0
Observation1991	0	0	0	0	0	0	0	0	0	0	0	0	0	0	0	283.66	0	0	0	0	0	0	0	0	0	0	0	0	0	0	0	0	0	276.06	0	0	0	6.98	6.43	8.09	0	0	0	0	0	0	0	0	0
Observation1994	0	0	0	0	0	0	0	0	821.78	0	0	0	0	911.97	0	787.41	0	0	0	0	0	0	0	0	39.39	0	0	0	0	0	0	0	0	1640.82	0	4.72	0	49.83	51.29	3.24	0	0	0	0	0	0	0	23.21	0
Observation19970J	0	29.89	0	183.59	0	0	0.49	0	18.4	0	0	0	4.3	1285.68	0	304.62	0	0	0	0	0	0	0	0	30.46	298.93	0	0	0	0	0	0	0	1575.33	0	1.64	0	4.03	99.32	7.81	0	0	52.92	0	0	0	0	8.53	0
Observation19990J	0	0	0	0	0	0	0	0	125.61	0	0	0	0	1065.93	0	646.79	0	0	0	0	0	0	0	0	613.8	0	0	0	0	0	0	0	0	1009.26	0	10.62	0	18.59	41.37	6.54	0	0	12.47	0	0	0	0	88.59	0
Observation20010J	0	0	0	0	0	0	0	0	493.99	0	0	0	0	933.41	0	738.48	0	0	0	0	0	0	0	0	205.62	0	0	0	0	0	0	0	0	1461.42	0	0	0	4.3	102.42	3.49	0	0	5.68	0	1.65	0	0	51.07	0
Observation2003	0	0	0	0	0	0	0	0	1114.85	0	0	0	0	286.54	0	1366.72	0	0	0	0	0	0	0	0	0	0	0	0	0	0	0	0	0	1633.85	0	0	0	15.68	111.86	10.33	0	0	0	0	0	0	4.26	74.87	0
Observation2005	0	109.23	39.24	246.99	0	0	6.48	0	0	0	0	0	0	950.47	0	347.02	0	0	0	0	0	0	0	0	0	30.55	0	0	0	0	0	0	0	1347.53	0	0	0	20.72	292.93	23.1	0	0	18.74	0	0	0	0	59.49	0
Observation0864	0	0	0	0	0	0	0	0	492.28	0	0	0	0	1696.17	0	0	0	0	0	0	0	0	108.99	1589.77	0	142.14	0	0	10.5	0	0	0	0	1413.4	0	9.49	0	0	94.69	0	0	0	0	0	0	0	0	16.95	0
Observation0865	0	5.56	0	113	0	0	2.34	0	780.56	0	9.72	0	0	1690.86	0	0	0	0	0	0	0	0	372.85	789.96	0	0	0	0	0	0	0	0	0	1048.37	0	0	0	0	84.37	0	0	0	0	0	2.29	0	0	122.57	0
Observation0866	0	0	0	7.28	0	0	138.06	0	425.97	0	0	0	0	1390.85	0	194.71	0	0	0	0	0	0	0	678.55	121.03	101.8	0	0	0	0	0	0	0	1225.6	0	9.23	0	12	163.01	9.81	0	0	0	0	15.2	0	4.11	7.44	0
Observation0867	0	0	0	0	0	0	0	0	274.18	0	62.58	0	0	1632.69	0	0	0	3.8	0	0	0	0	10.72	1322.18	8.76	172.72	0	0	0	0	0	0	0	1305.37	0	9.34	0	0	84.84	23.77	0	0	0	0	1.5	0	0	35.46	0
Observation08680J	0	0	0	0	0	0	0	0	0	0	0	0	0	281.49	0	0	0	0	0	0	0	0	0	172.12	0	166.49	0	0	0	0	0	0	0	269.84	0	0	0	0	4.02	0	0	0	9.75	0	0	0	0	2.7	0
Observation08690J	0	0	0	0	0	0	1.13	0	32.74	0	0	0	0	1425.41	0	0	0	0	0	0	0	0	9.11	1042.01	0	63.45	0	0	0	0	0	0	0	1401.93	0	0	0	0	55.32	0	0	0	6.36	0	0	0	0	11.46	0
Observation08700J	0	102.71	0	6.73	0	0	14.55	0	54.13	0	0	0	0	1257.03	0	140.6	0	9.53	0	0	0	0	25.34	623.83	0	26.18	0	0	0	0	0	0	0	1394.47	0	0	0	8.09	180.7	21.49	0	0	10.05	0	0	0	0	4.17	0
Observation08710J	0	0	0	0	0	0	0	0	133.86	0	0	0	0	62.48	0	1674.38	0	5.26	0	0	0	0	5.79	42.01	0	421.27	0	0	0	0	0	0	0	1735.95	0	0	0	4.67	16.99	17.84	0	0	8.52	0	0	0	7.97	4.98	0
Observation12230J	0	0	0	0	0	0	0	0	0	0	0	0	0	1595.05	0	0	0	0	0	0	0	0	273.95	565.35	156.98	439.58	0	0	0	0	0	0	0	1092.52	0	0	0	0	115.16	0	0	0	52.41	0	0	0	0	42.88	0
Observation12240J	0	0	0	0	0	0	0	0	9.43	0	0	0	0	1562.22	0	0	0	24.75	0	0	0	0	8.27	597.14	0	648.39	0	0	0	0	0	0	0	1418.55	0	0	0	0	108.05	35.09	0	0	31.47	0	0	0	1.12	124.24	0
Observation12250J	0	30.14	0	216.54	0	0	1.59	0	0	0	0	0	5.35	1478.85	0	0	0	0	0	0	0	0	0	494.99	0	141.29	0	0	0	0	0	0	0	1429.84	0	0	0	0	194	0	0	0	43.68	0	0	0	3.47	73.2	0
Observation1226	0	0	0	0	0	0	0	0	0	0	18.98	0	0	1671.67	0	0	0	7.62	0	0	0	0	14.9	1586.42	0	89.73	0	0	0	0	0	0	0	1614.06	0	0	0	0	101.21	4.73	0	0	0	0	0	0	0	23.67	0
Observation1227	0	0	0	0	0	0	0	0	307.09	0	113.88	0	0	1411.56	0	0	0	34.43	0	0	0	0	7.91	180.91	0	164.53	0	0	0	0	0	0	0	953.1	0	0	0	0	171.52	8.65	0	0	0	0	0	0	24.87	168.61	0
Observation1228	0	0	0	0	0	0	0	0	3.66	0	8.44	0	0	1346.56	0	101.03	0	6.23	0	0	0	0	0	1077.5	0	36.35	0	0	0	0	0	0	0	1271.15	0	0	0	3.46	264.46	9.5	0	0	0	0	0	0	7.9	34.62	0
Observation1229	0	104.87	0	212.02	0	0	7.84	0	12.32	0	4.95	0	10.69	418.79	0	1005.43	0	4.98	0	0	0	0	20.36	256.99	0	0	0	0	0	0	0	0	0	1380.95	0	0	2.18	33.3	209.83	26.05	0	0	0	0	0	0	0	16.37	0
Observation1502	0	0	0	0	0	0	0	0	0	0	0	0	0	1628.14	0	15.82	0	0	0	0	0	0	0	1552.16	0	556.56	0	0	0	0	0	0	0	1592.99	0	0	0	5.53	138.69	4.06	0	0	0	0	0	0	0	3.68	0
Observation1503	0	103.34	0	109.72	0	0	2.16	0	8.19	0	0	0	0	1409.34	0	0	0	0	0	0	0	0	0	1120.39	0	34.67	0	0	0	0	8.47	0	0	1412.09	0	0	0	0	239.37	4.61	0	0	0	0	0	0	0	2.32	0
Observation1504	0	0	0	161.32	0	0	0	0	0	0	30.73	0	6.76	1500.28	0	0	0	13.18	0	0	0	0	94.34	405.19	184.74	136.1	0	0	0	0	5.68	0	0	1168.06	0	10.25	0	0	204.01	8.33	0	0	0	0	0	0	2.88	46.99	0
Observation15050J	0	0	0	0	0	0	0	0	0	0	0	0	0	974.23	0	0	0	16.78	0	0	0	0	40.37	835.08	0	0	0	0	0	0	0	0	0	944.48	0	0	0	0	87.24	7.25	0	0	0.93	0	0	0	0	0	0
Observation15060J	0	0	0	0	0	0	0	0	0	0	0	0	0	616.92	0	46.87	0	0	0	0	0	0	0	648.92	0	0	0	0	0	0	0	0	0	661.92	0	0	0	0	28.65	0.71	0	0	0	0	0	0	0	1.56	0
Observation15070J	0	0	0	0	0	0	0	0	0	0	0	0	0	1057.28	0	2.67	0	0	0	0	0	0	10.28	1029.95	0	0	0	0	0	0	0	0	0	1043.39	0	0	0	0	110.73	2.23	0	0	6.95	0	0	0	0	0	0
Observation15080J	0	0	0	0	0	0	0	0	0	0	0	0	0	0	0	422.65	0	77.9	0	0	0	0	0	487.6	0	0	0	0	0	0	0	0	0	497.05	0	0	0	42.84	5.81	14.17	0	0	14.58	0	0	0	0	0	0
Observation15090J	0	5.46	0	240.72	0	0	0	0	0	0	0	0	0	1014.06	0	413.69	0	36.82	0	0	0	0	9.65	1416	0	0	0	0	0	0	0	0	0	1591.57	0	0	0	17.71	99.84	24.46	0	0	5.51	0	0	0	0	16.93	0
Observation15100J	0	0	0	100.67	0	0	0	0	64.31	0	0	0	0	693.03	0	867.86	0	0	0	0	0	0	54.95	826.76	0	159.65	0	0	0	0	0	0	0	1477.59	0	0	0	28.67	157.17	6.15	0	0	12.5	0	0	0	3.66	24.12	0
Observation09340J	8.81	78.62	0	155.91	0	0	1.62	0	0	0	0	0	0	256.45	0	1193.49	0	180.61	0	0	0	0	37.6	1307.34	0	0	0	0	0	0	0	0	0	1660.88	0	0	0	14.06	14.64	16.97	0	0	2.14	0	0	0	0	1.6	0
Observation0935	0	0	0	0	0	0	0	0	85.68	0	0	0	0	256.14	0	1262.2	0	190.36	0	0	0	0	46.35	1302.01	16.35	284.27	0	0	0	0	0	0	0	1584.24	0	6.56	0	21.16	25.03	24.63	0	0	0	0	0	0	0	3.35	0
Observation0936	0	0	0	0	0	0	0	0	0	0	0	0	0	42.29	0	1139.41	0	471.82	0	0	0	0	30.44	1700.93	0	172.6	0	0	6.57	0	4.13	0	0	1491.42	0	5.02	0	24.08	39.87	50.77	0	0	0	0	0	0	0	58.93	0
Observation0937	0	0	0	0	0	0	0	0	0	0	0	0	0	4.22	0	646.98	0	1123.77	0	0	0	0	0	1748.71	0	0	0	0	0	0	2.09	0	0	1752.16	0	0	0	0	8.36	20.07	0	0	0	0	0	0	0	0	0
Observation0938	0	0	0	0	0	0	0	0	29.71	0	0	0	0	214.22	0	1416.51	0	162.88	0	0	0	0	2.74	1117.98	0	239.07	0	0	0	0	0	0	0	1766.18	0	2.67	0	11.67	0	9.97	0	0	0	0	0	0	0	8.83	0
Observation0939	0	47.85	65.16	568.92	0	0	110.11	169.21	94.82	0	0	0	3.9	457.18	0	989.09	0	0	0	0	0	0	0	767.81	0	0	0	0	0	0	0	0	0	1539.52	0	7.26	0	0	88.92	30.95	0	0	0	0	0	0	0	0	0
Observation0940	0	0	66.83	337.11	0	0	180.54	0	89.84	0	0	0	3.65	1314.47	0	318.81	0	0	0	0	0	0	0	47.66	107.4	0	0	0	0	0	0	0	0	1164.07	0	16.61	0	3.53	149.32	16.76	0	0	16.56	0	4.58	0	0	17.87	0
Observation12460J	145.1	93.33	0	350.65	0	0	0	0	0	0	0	0	0	645.35	0	0	0	566.48	269.76	0	0	0	0	865.76	0	6.23	0	0	0	0	0	0	0	1688.43	0	0	0	0	17.39	34.9	0	0	0	0	4.19	0	0	17.8	0
Observation12470J	0	0	0	0	0	0	0	0	0	0	0	0	15.24	1056.94	0	0	0	635.41	0	0	0	0	49.04	694.19	59.77	109.09	0	0	0	0	0	0	0	1443.2	0	13.36	0	0	51.42	22.57	0	0	18.54	0	0	0	0	127.62	0
Observation12480J	0	0	0	0	0	0	0	0	0	0	0	0	1.72	930.64	0	0	7.89	611.32	109.47	0	0	0	0	704.58	0	282.55	0	0	0	0	0	0	0	1651.57	0	0	0	0	16.95	20.02	0	8.12	76.68	0	0	0	0	5.24	0
Observation12490J	0	0	0	0	0	0	0	0	0	0	0	0	0	810.66	0	0	0	944.34	0	0	0	0	27.72	1275.72	0	23.56	0	0	0	0	0	0	0	1716.49	0	0	0	0	9.52	18.33	0	0	0	0	0	0	0	0	0
Observation12500J	0	0	0	0	0	0	0	0	0	0	0	0	4.41	754.93	0	512.42	0	492.17	0	0	0	0	3.27	1078.4	0	346.3	0	0	0	0	0	0	0	1737.81	0	4.38	0	3.39	10.23	9.19	0	0	4.88	0	0	0	0	9	0
Observation12510J	0	0	0	0	0	0	0	0	65.55	0	0	0	4.03	1396.02	0	0	0	312.09	0	0	0	0	11.72	621.03	0	53.71	0	0	0	0	0	0	0	1695.69	0	0	0	2.47	30.31	27.39	0	0	4.89	0	11.19	0	0	14.33	0
Observation1252	0	75.36	14.42	429.12	0	0	167.47	0	0	0	0	0	0	1169.84	0	121.31	0	250.03	0	0	0	0	0	644.51	0	85.6	0	0	0	0	0	0	0	1409.62	0	0	0	2.45	121.32	31.5	0	0	0	0	0	0	0	2.89	0
Observation12980J	0	12.95	0	0	0	0	0	0	0	0	0	0	0	1388.02	0	0	0	275.53	0	0	0	0	42.38	1328.03	0	34.51	0	0	0	0	0	0	0	1608.57	0	0	3.49	0	43.07	16.05	0	0	0	0	0	0	0	11.97	0
Observation12990J	0	0	0	60.28	0	0	0	0	0	0	0	0	0	173.86	0	0	0	452.66	0	0	0	0	13.67	311.86	0	7.16	0	0	0	0	0	0	0	606.09	0	0	0	0	17.9	17.76	0	0	0	0	0	0	0	0	0
Observation13000J	0	0	0	0	0	0	0	0	232.04	0	0	0	0	966.41	0	0	0	149.7	0	0	0	0	45.34	1065.87	0	371.88	0	0	0	0	0	0	0	1064.44	0	0	0	0	7.07	3.12	0	0	0	0	0	0	0	0	0
Observation13010J	0	0	0	0	0	0	0	0	273.74	0	0	0	0	1321.66	0	0	0	314.32	0	0	0	0	0	1583.91	462.1	91.61	0	0	0	0	0	0	0	1158.18	0	0	0	0	19.99	11.47	0	0	0	0	0	0	0	1.72	0
Observation13020J	0	0	0	0	0	0	0	0	0	0	0	0	0	165.6	0	0	0	1510.05	62.86	0	0	0	0	1729.42	0	0	0	0	0	0	0	0	0	1732.24	0	0	0	0	13.49	11.55	0	7.45	0	0	0	0	0	0	0
Observation13030J	0	0	0	0	0	0	0	0	0	0	0	0	0	766.72	0	0	0	735.7	261.99	0	0	0	0	1752.94	0	2.56	0	0	0	0	0	0	0	1755.45	0	0	0	0	4.36	13.11	0	5.73	0	0	0	0	0	0	0
Observation1304	0	0	0	0	0	0	0	0	0	0	0	0	7.76	1742.44	0	0	0	0	0	0	0	0	0	1748.41	0	350.89	0	0	0	0	0	0	0	1724.24	0	0	0	0	69.36	0	0	0	0	0	0	0	0	0	0
Observation1305	0	407.43	0	137.69	0	0	0	0	53.48	0	0	0	0	1265.31	0	0	0	82.46	0	0	0	0	0	1651.48	0	104.49	0	0	0	0	0	0	0	1743.01	0	7.65	0	0	35.15	12.02	0	0	3.89	0	0	0	0	2.11	0
Observation15480J	0	0	0	0	0	0	0	0	0	0	0	0	7.47	161.75	0	0	0	831.93	144.68	0	0	0	0	0	0	0	0	0	0	0	0	0	0	1129.08	0	0	0	0	8.35	11.9	0	13.37	14.02	0	0	0	0	8.61	0
Observation15490J	0	261.73	0	19.65	0	0	0.76	0	0	0	0	0	0	130.24	0	0	0	154.95	0	0	0	0	0	0	11.87	0	0	0	0	0	0	0	0	500.13	0	0	0	0	31.26	13.71	0	0	0	0	0	0	0	30.1	0
Observation15500J	0	0	0	0	0	0	0	0	0	0	0	0	12.02	1014.51	0	0	208.71	340.12	118.55	0	0	0	0	0	563.81	208.25	0	0	0	0	0	0	0	1043.86	0	0	0	0	38.51	22.82	0	7.04	20.59	0	0	0	0	56.57	0
Observation15510J	0	0	0	0	0	0	0	0	33.61	0	0	0	9.52	1014.22	0	0	0	400.89	333.46	0	0	0	0	0	379.89	436.22	0	0	0	0	0	0	0	830.41	0	0.96	0	0	8.69	10.22	0	4.22	10.68	0	0	0	1.01	96.53	0
Observation1552	0	0	0	0	0	0	0	0	0	0	0	0	0	0	0	0	0	1505.24	270.79	0	0	0	0	0	0	0	0	0	0	0	0	0	0	1768.64	0	0	0	0	0	5.85	0	22.06	0	0	0	0	0	2.94	0
Observation1553	0	0	0	0	0	0	0	0	126.55	0	0	0	0	457.16	0	0	0	1202.78	104.22	0	0	0	0	0	134.04	76.04	0	0	3.89	0	0	0	0	1490.07	0	11.33	0	0	38.91	11.79	0	5.96	14.12	0	18.38	0	0	105.67	0
Observation1554	0	0	0	0	0	0	0	0	1516.51	0	2.05	0	0	1386.07	0	0	0	359.95	43.48	0	0	0	0	0	206.44	74.67	0	0	0	0	0	0	0	1434.68	0	3.44	0	0	22.58	4.68	5.88	10.73	0	0	0	0	3.96	170.33	0
Observation1555	0	469.19	0	348.28	0	0	37.49	0	254.77	0	0	0	0	1093.08	0	0	0	147.78	0	0	0	0	0	0	30.12	89.36	0	0	0	0	0	0	0	1578.59	0	0	0	0	68.51	10.98	0	0	0	0	0	0	3.86	22.96	0
Observation18930J	0	116.6	0	3.03	0	0	9.38	0	0	0	0	0	0	597.32	0	0	0	626.45	367.77	0	0	0	0	3.51	0	68.34	0	0	0	0	0	0	0	1518.85	0	0	0	0	41.27	18.07	0	7.81	9.31	0	0	0	0	157.65	0
Observation1894	0	255.67	0	83.13	0	0	11.64	0	0	0	0	0	8.66	774.31	0	0	0	331.17	186.94	24.31	0	0	0	0	386.15	0	0	0	0	0	0	0	0	954.57	0	0	0	0	102.82	51.41	10.02	17.74	0	0	0	0	0	189.85	0
Observation1895	0	0	0	0	0	0	0	0	139.42	0	0	0	21.88	1225	0	0	80.28	367.04	0	0	0	0	0	0	544.37	93.3	0	0	0	0	0	0	0	986.54	0	0	0	0	65.11	16.95	0	0	0	0	0	0	3.34	77.99	0
Observation1896	0	0	0	0	0	0	0	0	0	0	0	0	0	84.03	0	0	0	1296.6	223.09	0	0	0	0	0	0	0	0	0	0	0	0	0	0	1587.64	0	0	0	0	13.41	40.49	5.7	1.54	151.65	0	0	0	5.52	17.11	0
Observation1897	0	0	0	0	0	0	0	0	0	0	0	0	0	775.6	0	0	0	86.8	760.2	2.34	0	0	0	0	110.91	262.46	0	0	0	0	0	0	0	1204.8	0	5.71	0	0	29.29	16.81	89.92	19.16	0	0	0	0	0	102.41	0
Observation1898	0	0	0	0	0	0	0	0	0	0	0	0	0	0	0	0	0	86.97	1571	0	0	0	0	0	0	0	0	0	0	0	0	0	0	1645.88	0	0	0	0	0	5.34	76.58	14.99	23.67	0	7.58	0	0	79.75	0
Observation1899	0	315.88	43.48	459.76	0	0	9.06	0	0	0	0	0	0	958.87	0	0	0	337.95	14.8	0	0	0	0	0	0	0	0	0	2.18	0	3.52	0	0	1531.17	0	18.28	0	0	126.28	8.33	0	2.88	0	0	48.36	0	0	2.15	0
Observation1952	0	0	0	0	0	0	0	0	0	0	0	0	7.7	256.77	0	0	0	702.22	637.24	0	0	0	0	0	0	0	0	0	0	0	0	0	0	1507.37	0	0	0	0	8.97	20.3	22.41	15.45	147.96	0	0	0	0	105.59	0
Observation1953	0	196.26	10.67	118.07	0	0	24.54	0	1710.83	0	0	0	0	1182.68	0	0	0	156.21	180.97	0	0	0	0	0	213.54	122.55	0	0	0	0	0	0	0	1426.36	0	0	0	0	45.1	12.53	7.75	11.4	0	0	0	0	0	102.46	0
Observation19540J	0	0	0	0	0	0	0	0	0	0	0	0	8.94	1297.53	0	0	20.81	393.78	0	0	0	0	0	0	317.56	267.87	0	0	0	0	0	0	0	1187.01	0	0	0	0	53.51	6.81	0	0	9.19	0	0	0	0	189	0
Observation19550J	0	0	0	0	0	0	0	0	0	0	0	0	9.8	604.09	0	0	0	1039.62	40.52	0	0	0	0	0	68.33	0	0	0	0	0	0	0	0	1589.47	0	0	0	0	53.61	19.6	7.42	4.52	10.58	0	0	0	0	21.34	0
Observation19560J	0	0	0	0	0	0	0	0	631.87	0	0	0	44.15	1682.45	0	0	0	16.06	0	0	0	0	0	0	360.86	50.27	0	0	0	0	0	0	0	1310.07	0	0	0	0	37.66	7.46	0	0	46.26	0	4.64	0	0	29.22	0
Observation19570J	0	0	0	0	0	0	0	0	47.54	0	0	0	0	492.67	0	0	0	1252.97	25.4	0	0	0	0	0	89.88	0	0	0	0	0	0	0	0	1640.85	0	0	0	0	8.8	10.6	0	0.87	0	0	0	0	0	42.26	0
Observation19580J	0	116.26	44.04	348.76	0	0	31.78	0	0	0	0	0	0	711.8	0	0	0	816.58	0	27.69	0	0	0	0	0	0	0	0	0	0	0	0	0	1618.5	0	0	0	0	83.53	23.07	0	0	3.13	0	0	0	0	4.93	0
Observation09740J	0	0	0	0	0	0	0	0	0	0	0	0	0	141.84	0	143.27	0	0	0	0	0	0	9.26	96.39	38.55	0	0	0	0	0	0	0	0	162.08	0	0	0	19.01	41.93	9.66	0	0	0	0	0	0	0	60.26	0
Observation09750J	0	0	0	0	0	0	0	0	0	0	0	0	0	21.4	0	1357.14	0	4.21	0	0	0	0	0	149.41	750.48	0	0	0	0	0	0	0	0	568.95	0	0	0	39.77	2.11	6.46	0	0	3.77	0	0	0	0	51.85	0
Observation09760J	0	238.24	81.55	0	0	0	1.35	0	0	0	0	0	0	438.79	0	575.8	0	75.41	0	0	0	0	8.86	84.38	336.61	59.82	0	0	0	0	0	0	0	882.86	0	0	0	113.21	182.25	43.51	0	0	126.56	0	0	0	0	89.85	0
Observation0977	0	160.31	14.5	25.98	0	0	0	0	0	0	9.95	0	0	586.19	0	817.12	0	0	0	0	0	0	0	542.08	380.14	0	0	0	0	0	0	0	0	803.72	0	6.69	0	28.79	165.41	4.65	0	0	16.13	0	0	0	10.87	301.8	0
Observation0978	0	0	0	0	0	0	0	0	0	0	0	0	0	141.61	0	1606.37	0	0	0	0	0	0	0	507.88	0	0	0	0	0	0	0	0	0	1064.5	0	0	0	29.31	23.07	1.36	0	0	0	0	18.39	0	41.63	408.28	0
Observation0979	0	0	40.08	0	0	0	0	0	175.64	0	0	0	6.21	1418.7	0	128.05	0	0	0	0	0	0	0	8.42	203.76	269.74	0	0	5.24	0	0	0	0	1069.71	0	0	0	25.86	150.8	14.44	0	0	41.25	0	1.76	0	25.77	112.38	0
Observation0980	0	149.72	29.8	87.27	0	0	25.06	0	0	0	0	0	0	1179.97	0	156.94	0	0	0	0	0	0	0	611.43	8.79	0	0	0	0	0	0	0	0	1254.54	0	4.55	0	11.31	269.19	15.31	0	0	32.7	0	0	0	23.02	84.06	0
Observation0981	0	12.65	141.48	504.58	7.09	0	447.48	0	0	0	0	0	15.89	1282.39	0	120.6	0	0	0	0	0	0	0	13.22	0	0	0	0	0	0	0	0	0	867.2	0	0	0	2.79	164.95	1.54	0	0	152.75	0	0	0	0	28.27	0
Observation1382	0	0	16.46	0	0	0	0	0	72.33	0	0	0	0	1304.74	0	381.67	0	0	0	0	0	0	69.65	324.85	694.64	147.1	0	0	0	0	0	0	0	1124.36	0	0	0	0	77.4	7.63	0	0	20.93	0	0	0	2.49	99.07	0
Observation13830J	0	173.72	9.11	5.7	0	0	0.93	322.57	6.34	0	0	0	0	938.38	0	193.98	0	0	0	0	0	0	0.96	0	538.19	86.19	0	0	0	0	0	0	0	1012.89	0	0	2.7	31.59	69.85	8.41	0	0	19.08	0	0	0	1.39	37.58	0
Observation13840J	0	0	21.89	0	0	0	0	0	0	0	0	0	0	1185.88	0	325.65	0	5.29	0	0	0	0	11.84	150.7	178.22	434.44	0	0	0	0	0	0	0	1227.82	0	0	0	13.18	151.82	28.05	0	0	60.32	0	0	0	9.94	60.84	0
Observation13850J	0	0	5.74	0	0	0	0	0	0	0	0	0	3.99	889.15	0	649.04	0	0	0	0	0	0	0	428.09	227.64	0	0	0	0	0	0	0	0	1141.43	0	0	0	23.05	163.21	7.24	0	0	31.91	0	0	0	3.82	155.2	0
Observation13860J	0	0	14.88	0	0	0	0	0	0	0	0	0	0	560.83	0	1118.2	0	0	0	0	0	0	93.4	491.94	210.52	77.63	0	0	0	0	0	0	0	1294.8	0	0	0	10.82	54.78	2.33	0	0	41.29	0	0	0	0	72.32	0
Observation13870J	0	165.04	1.43	0	0	0	81.07	0	0	0	0	0	1.7	1300.39	0	111.1	0	0	0	0	0	0	0	97.33	0	2.01	0	0	0	0	0	0	0	1545.4	0	0	0	8.39	157.15	2.32	0	0	24.93	0	0	0	8.03	45.71	0
Observation13880J	0	50.25	133.08	164.95	0	0	174.21	0	0	0	0	0	0	1030.73	0	386.79	0	0	0	0	0	0	0	0	0	0	0	0	0	0	0	0	0	1390.93	0	0	0	6.99	122.88	4.68	0	0	166.66	0	0	0	10.51	57.74	0
Observation15870J	0	0	0	0	0	0	0	0	0	0	0	0	0	152.03	0	213.76	0	1.97	0	0	0	0	0	0	0	0	0	0	0	0	0	0	0	361.13	0	0	0	5.16	18.75	1.19	0	0	3.87	0	0	0	3.13	3.19	0
Observation15880J	0	0	0	0	0	0	0	0	0	0	0	0	10.11	386.1	0	883.35	0	0	0	0	0	0	0	0	631.97	0	0	0	0	0	0	0	0	588.1	0	0	0	13.68	38.13	8.6	0	0	37.93	0	0	0	2.16	39.7	0
Observation15890J	0	138.99	0	146.72	0	0	0.67	0	248.22	0	0	0	6.38	837.36	0	622.91	0	7.08	0	0	0	0	0	0	303.93	286.66	0	0	0	0	0	0	0	1251.22	0	0	0	8.03	48.54	20.04	0	0	10.98	0	1.79	0	3.59	5.93	0
Observation15900J	0	0	0	0	0	0	0	0	895.48	0	0	0	0	1523.66	0	112.07	0	34.95	0	0	0	0	0	0	288.09	149.37	0	0	0	0	0	0	0	1094.44	0	0	0	4.56	63.41	27.45	0	0	11.72	0	1.1	0	4.33	270.63	0
Observation15910J	0	0	0	0	0	0	0	0	209.4	0	0	0	5.54	1161.64	0	370.9	0	28.74	0	0	0	0	0	0	335.96	0	0	0	0	0	0	0	0	1184.4	0	0	0	13.17	133.83	13.13	0	0	38.2	0	0	0	14.83	30.13	0
Observation1592	0	0	0	0	0	0	0	0	1578.9	0	0	0	0	1754.91	0	0	0	0	0	0	0	0	0	0	17.61	170.32	0	0	0	0	0	0	0	922.46	0	0	0	0	49.8	0	0	0	0	0	0	0	2.11	10.38	0
Observation1593	0	193.59	0	0	0	0	1.26	0	1571.02	0	1.89	0	0	692.71	0	893.7	0	0	0	0	0	0	0	0	6.93	0	0	0	0	0	0	0	0	1371.42	0	0	0	1.83	22.74	5.33	0	0	0	0	0	0	0	77.18	0
Observation1594	0	122.81	153.65	173.36	0	0	524.22	0	261.67	0	0	0	9.84	1377.32	0	0	0	0	0	0	0	0	0	0	12.39	0	0	0	0	0	0	0	0	772.88	0	0	0	1.9	138.7	6.5	0	0	91.26	0	0	0	69.24	19.27	0
Observation2007	0	0	0	0	0	0	0	0	741.12	0	0	0	0	1373.78	0	145.08	0	0	0	0	0	0	0	0	44.14	29.07	0	0	0	0	0	0	0	1339.35	0	0	0	2.13	238.48	8.22	0	0	0	0	2.38	0	4.38	19.44	0
Observation20080J	0	0	0	0	0	0	0	0	145.46	0	0	0	0	1032.14	0	435.56	0	0	0	0	0	0	0	0	345.76	104.89	0	0	0	0	0	0	0	1100.89	0	0	0	45.54	205.99	22.01	0	0	15.32	0	0	0	3.09	0	0
Observation20090J	0	33.87	0	11.54	0	0	50.33	0	534.63	0	0	0	0	893.82	0	772.35	0	0	0	0	0	0	0	0	54.22	433.82	0	0	0	0	0	0	0	1633.85	0	0	0	21.21	52.9	5.03	0	0	1.14	0	0	0	0	0	0
Observation20100J	0	0	10.06	0	0	0	0	0	713.25	0	0	0	0	1286.32	0	334.79	0	0	0	0	0	0	0	0	0	12.95	0	0	0	0	0	0	0	1614.15	0	0	0	25.33	94.25	5.66	0	0	22.41	0	14.44	0	3.64	1.06	0
Observation20110J	0	0	12.43	0	0	0	0	0	524.53	0	0	0	0	810.1	0	367.33	0	0	0	0	0	0	0	0	10.74	112.64	0	0	0	0	0	0	0	1158.7	0	0	0	22.09	158.13	7.72	0	0	12.94	0	0	0	0.92	4.9	0
Observation20120J	0	0	0	0	0	0	0	0	189.03	0	0	0	0	311.33	0	0	0	0	0	0	0	0	0	0	0	0	0	0	0	0	0	0	0	310.29	0	0	0	0	84.08	0	0	0	1.15	0	0	0	0	5.85	0
Observation20130J	0	0	0	0	0	0	0	0	599.22	0	0	0	0	865.38	0	753.31	0	0	0	0	0	0	0	0	0	36.85	0	0	0	0	0	0	0	1488.03	0	0	0	34.43	98.74	23.11	0	0	0	0	6.27	0	3.29	117.53	0
Observation20140J	0	0	20.36	123.91	0	0	78.33	0	239.59	0	0	0	0	1130.46	0	329.49	0	0	0	0	0	0	0	0	0	0	0	0	0	0	0	0	0	1438.67	0	0	0	7.2	265.93	4.48	0	0	23.22	0	0	0	7.09	9.85	0
Observation10040J	0	0	0	0	22.5	0	0	0	0	0	0	0	0	560.72	0	986.53	8.33	0	0	12.41	0	0	133.69	521.31	399.47	0	0	0	0	0	0	0	0	898.3	0	0	0	16.57	134.19	10.71	0	2.65	36.02	0	0	0	2.83	125.21	0
Observation1005	0	151.05	0	0	0	0	61.98	0	0	0	0	0	0	495.68	0	877.17	0	0	0	0	0	0	207.03	893.32	69.75	0	0	0	0	0	0	0	0	1035.96	0	0	0	20.51	187.86	25.94	0	5.13	3.32	0	0	0	0	73.35	0
Observation1006	0	3.55	0	0	0	0	8.17	0	0	0	0	0	0	328.21	0	1209.04	25.68	0	0	0	0	0	88.85	1555.11	72.59	13.3	0	0	7.08	0	0	0	0	1297.73	0	25.19	0	23.11	169.83	13.78	0	0	7.79	0	0	0	4.05	54.02	0
Observation1007	0	0	22.94	0	0	0	1.89	0	0	0	0	0	0	390.27	0	1082.7	0	0	0	0	0	0	52.16	1316.61	0	285.53	0	0	0	0	0	0	0	1289.3	0	5.72	0	30.24	133.85	14.25	0	0	0	0	0	0	4.08	68.42	0
Observation1008	0	0	0	0	0	0	0	0	0	0	0	0	0	101.11	0	0	0	0	0	0	0	0	7.47	12.66	0	0	0	0	0	0	0	0	0	72.6	0	0	0	0	36.11	0	0	0	0	0	0	0	0	9.08	0
Observation1009	0	0	0	0	0	0	0	0	0	0	0	0	9.67	1097.96	0	384.18	16.49	0	0	0	0	0	37.22	876.95	143.38	0	0	0	0	0	0	0	0	1139.43	0	0	0	3.63	233.15	26.45	0	0	11.96	0	0	0	4.54	114.11	0
Observation1010	0	756.43	16.03	88.15	0	0	127.51	0	0	0	0	0	0	875.49	0	0	0	0	0	0	0	0	0	806.42	0	0	0	0	0	0	0	0	0	1457.17	0	0	0	0	137.13	3.44	0	0	12.8	0	0	0	0	4.24	0
Observation1011	0	339.87	62.06	97.59	0	0	38.59	0	0	0	0	0	0	873.52	0	258.41	0	0	0	0	0	0	0	849.15	4.6	0	0	0	0	0	0	0	0	1220.73	0	0	0	12.59	235	16.74	0	0	10.99	0	0	0	9.67	40.15	0
Observation1269	0	0	0	0	0	0	15.68	0	0	0	0	0	2.69	494.78	0	1161.2	3.51	0	0	14.28	0	0	145.65	650.86	169.8	0	0	0	0	0	0	0	0	1053.92	0	32.52	0	12.46	51.82	14.89	0	6.91	3.65	0	0	0	0	238.84	0
Observation1270	0	0	0	0	0	0	0	0	9.74	0	0	0	0	570.47	0	790.94	426.48	0	0	0	0	0	181.04	1187.6	41.41	953.58	0	0	0	0	0	0	0	1029.78	0	1.38	0	1.85	4.49	5.93	0	0	0	0	0	0	6.36	40.7	0
Observation1271	0	339.66	0	119.17	0	0	60.2	173.75	0		0	0	0	82.67		925.27	10.87	0	0	0	0	0	13.64	372.2	50.04	8.2	0		0		0	0	0	1050.74	0	0	0	21.13	88.61	35.5	0	0	30.74	0	0	0	15.93	281.12	0
Observation12720J	0	0	0	0	0	0	0	0	0	0	0	0	0	874.44	0	640.87	0	0	0	0	0	0	33.1	1221.37	533.81	0	0	0	0	0	0	0	0	1335.27	0	0	0	15.46	203.02	5.99	0	0	4.72	0	0	0	0.91	1.86	0
Observation12730J	0	0	0	0	0	0	0	0	0	0	0	0	0	1773.68	0	0	0	0	0	0	0	0	20.76	1728.06	1112.03	33.67	0	0	0	0	0	0	0	487.35	0	0	0	0	22.52	0	0	0	0	0	0	0	0	1.96	0
Observation12740J	0	13.8	0	30.12	0	0	95.93	0	0	0	0	0	1.98	1154.43	0	218.17	71.49	0	0	0	0	0	8.76	962.01	98.85	80.79	0	0	0	0	0	0	0	1316.21	0	0	0	20.92	218.93	9.87	0	0	19.37	0	0	0	4.65	29.37	0
Observation12750J	0	201.38	5.14	67.64	0	0	1071.76	0	0	0	0	0	0	1304.55	0	42.98	0	0	0	0	0	0	0	277.69	0	0	0	0	0	0	0	0	0	1523.48	0	0	0	1.45	148.22	26.61	0	0	11.07	0	0	0	0	1.24	0
Observation1639	0	0	0	0	0	0	0	0	0	0	0	0	5.91	143.92	0	1348.2	0	0	0	0	0	0	5.28	100.74	1002.23	0	0	0	0	0	0	0	0	556.13	0	0	0	9.64	91.33	24.09	0	0	3.14	0	0	0	0	31.52	0
Observation1640	0	0	0	0	0	0	0	0	0	0	0	0	0	188.68	0	829.56	27.73	0	0	0	0	0	113.44	446.61	113.25	0	0	0	0	0	0	0	0	1427.69	0	0	0	4.04	52.46	6.6	0	0	0	0	1.68	0	3.22	72.72	0
Observation16410J	0	360.53	0	19.42	0	0	67.8	0	0	0	0	0	0	489.03	0	497.92	158.64	0	0	0	0	0	93.89	468.26	65.99	332.15	0	0	0	0	0	0	0	1314.2	0	0	0	18.75	202.56	5.47	0	0	14.55	0	0	0	0	27.57	0
Observation16420J	0	0	0	0	0	0	0	0	0	0	0	0	0	586.72	0	745.51	0	0	0	0	0	0	76.89	507.66	45.41	0	0	0	0	0	0	0	0	1116.38	0	0	0	12.5	318.51	28.53	0	0	43.37	0	0	0	0	156.93	0
Observation16430J	0	17.91	0	3.74	0	0	213.62	0	0	0	0	0	0	1251.25	0	26.44	0	0	0	0	0	0	0	217.94	0	0	0	0	0	0	0	0	0	1207.36	0	0	0	4.69	421.6	12.18	0	0	8.78	0	0	0	1.71	97.69	0
Observation16440J	0	11.49	0	0	0	0	210.43	0	0	0	0	0	3.4	214.05	0	8.73	0	4.26	0	0	0	0	0	0	0	0	0	0	0	0	0	0	0	236.94	0	0	0	0	16.19	10.48	0	0	24.61	0	0	0	0	0	0
Observation16450J	0	0	35.36	0	0	0	1053.25	0	0	0	0	0	0	1299.98	0	0	0	0	0	0	0	0	0	46.63	21.45	0	0	0	0	0	0	0	0	1240.41	0	0	0	0	136.12	0	0	0	36.85	0	0	0	0	0	0
Observation16460J	0	0	38.15	8	0	0	730.51	0	0	0	0	0	0	1376.07	0	53.53	0	0	0	0	0	0	0	87.27	103.05	0	0	0	0	0	0	0	0	1325.59	0	0	0	7.91	223.53	5.26	0	0	22.42	0	0	0	0	2.71	0
Observation19170J	0	0	9.06	0	0	0	0	0	0	0	0	0	6.26	1093.14	0	421.82	0	0	0	19.33	0	0	45.22	5.58	808.82	0	0	0	0	0	0	0	0	569.44	0	0	0	22.82	197.98	2.72	0	0	8.78	0	16.58	0	0	79.28	0
Observation19180J	0	0	0	0	0	0	0	0	0	0	0	0	6.18	699.15	0	786.17	0	0	0	0	0	0	49.45	54.59	382.41	0	0	0	0	0	0	0	0	1012.77	0	0	0	51.44	116.75	6.89	0	0	58.74	0	0	0	0.47	72.16	0
Observation1919	0	738.16	0	817.06	0	0	0	0	273.57	0	0	0	0	633.72	0	186.27	0	0	0	0	0	0	24.88	473.51	69.97	205.26	0	0	0	0	0	0	0	1276.6	0	8.34	0	0	201.1	7.97	0	0	0	0	9.98	0	0	8.96	0
Observation1920	0	0	0	0	0	0	0	0	0	0	0	0	0	599.38	0	730.59	0	0	0	0	0	0	62.79	627.44	112.42	0	0	0	9.65	0	0	0	0	921.02	0	6.67	0	42.85	320.4	47.7	0	0	0	0	0	0	10.26	225.11	0
Observation1921	0	0	0	0	0	0	0	0	0	0	0	0	0	597.68	0	694.38	0	11.23	0	0	0	0	15.66	754.59	38.31	0	0	0	0	0	0	0	0	1065.37	0	2.38	0	71.36	329.09	20.23	0	0	0	0	0	0	1.77	129.82	0
Observation1922	0	273.28	0	0	0	0	0.87	0	0	0	0	0	0	1049.22	0	322.28	0	0	0	0	0	0	0	1565.86	271.48	0	0	0	12.52	0	0	0	0	1299.22	0	1.18	0	4.3	181.97	8.97	0	0	0	0	0	0	0	18.08	0
Observation1923	0	1523.67	26.46	6.78	0	0	0	0	0	0	0	0	3.23	102	0	0	0	0	0	0	0	0	0	0	0	0	0	0	3.36	0	6.3	0	0	1569.18	0	0	0	11.37	137.37	6.63	0	0	5.75	0	0	0	1.52	0	0
Observation2044	0	0	0	0	0		0	0	235.66		13.32	0	0	241.69		1525.89	0	0	0	0	0	0	0	0	0	0			0		0	0	0	1608.52		0	0	3.52	4.27	5.29	0	0	0	0	0	3.11	2.33	410.55	0
Observation1444	0	0	0	0	0	0	0	0	10.99		0	0	0	619.21		881.51	56.9	161.47	0	0	0	0	3.87	0	27.42	106.09	0		0		0	0	0	1616.86	0	0	0	0	40.98	29.87	0	0	0	0	0	0	0	22.68	0
[truncated: 8 more columns]
